# Supplementary material for: Integrated polarization-sensitive amplification system for digital information transmission
Source: Nat Commun. 2021 Nov 9;12:6476. doi: 10.1038/s41467-021-26919-z (PMC8578569; doi:10.1038/s41467-021-26919-z)
Supplement: Supplementary file 3 — Source Data [file 41467_2021_26919_MOESM3_ESM.xlsx]

## Sheet: Sheet1
Fig,2a			Fig.2b					Fig.2c																																									Fig.2d
	Band		Wavelength	a-axis	b-axis	c-axis		Raman shift cm-1	0	10	20	30	40	50	60	70	80	90	100	110	120	130	140	150	160	170	180	190	200	210	220	230	240	250	260	270	280	290	300	310	320	330	340	350	360	370	380		angle
0	-23.2499		57943.9	18569.4	16330.8	18103.5		501.842	351.334	292.332	296.355	293.673	319.151	286.968	305.741	344.63	323.174	282.945	258.807	234.67	244.057	264.171	253.444	219.919	284.286	307.082	425.088	411.678	309.764	269.535	301.719	244.057	237.352	225.283	236.011	265.512	226.624	248.08	229.306	205.169	214.555	222.601	254.785	257.466	354.016	282.945	270.876		0
0.04227	-23.25		28904.4	24907.4	21884.6	24277.2		499.984	242.716	199.805	183.713	205.169	194.441	179.69	214.555	265.512	214.555	144.825	144.825	132.756	134.097	148.848	136.779	189.077	234.67	248.08	341.948	273.558	189.077	205.169	152.871	163.599	152.871	138.12	150.189	139.461	155.553	118.005	139.461	116.665	150.189	140.802	128.733	190.418	227.965	198.464	163.599		10
0.08454	-23.2502		19284.6	28886.5	25358.3	28149.2		498.127	256.069	179.651	160.881	210.486	219.871	172.947	265.454	241.322	238.64	183.673	150.156	136.749	150.156	158.2	180.991	172.947	195.739	261.432	355.279	289.586	199.761	185.013	195.739	179.651	189.035	148.815	146.134	148.815	123.342	147.474	142.112	119.32	139.43	128.705	158.2	159.54	218.53	180.991	185.013		20
0.12681	-23.2507		14452.2	31698.6	27803.8	30882.1		496.27	241.268	213.12	163.526	202.397	250.651	166.207	246.63	258.693	205.078	172.909	163.526	154.144	128.677	158.165	136.719	172.909	209.099	243.949	352.52	278.799	186.313	172.909	186.313	156.825	164.867	147.442	136.719	164.867	130.017	120.634	143.421	125.996	134.038	136.719	180.951	163.526	235.907	178.271	170.228		30
0.16908	-23.2515		11567.2	33718.1	29552.5	32841.5		494.412	280.078	191.632	163.49	199.673	218.434	179.571	247.916	257.296	223.794	152.77	156.79	117.927	132.668	142.049	156.79	179.571	183.592	226.474	352.442	308.22	209.053	182.252	158.13	155.45	163.49	135.349	142.049	160.81	139.369	116.587	158.13	124.628	135.349	117.927	152.77	168.851	231.835	180.911	179.571		40
0.21135	-23.2526		9634.81	35265.6	30886.8	34340		492.553	239.822	194.27	180.872	192.93	238.483	204.988	253.22	270.638	202.308	184.891	155.416	152.736	142.018	142.018	131.299	162.115	186.231	265.278	369.782	290.734	213.027	180.872	172.833	143.357	158.095	171.493	152.736	148.717	133.979	147.377	144.697	131.299	128.62	121.921	150.056	186.231	219.726	198.289	164.794		50
0.25362	-23.2538		8261.16	36436.5	31891.1	35470.5		490.695	203.603	178.153	191.548	178.153	241.109	191.548	259.862	251.825	203.603	174.134	164.758	148.684	140.647	151.363	150.023	164.758	223.696	285.312	368.361	289.331	204.943	184.85	204.943	146.005	175.474	194.227	156.721	140.647	156.721	136.628	113.857	116.536	131.27	125.912	170.116	188.869	247.806	195.566	184.85		60
0.29589	-23.2552		7226.11	37384.2	32700.5	36382.7		488.836	241.056	186.149	178.113	183.47	226.325	178.113	219.629	210.254	211.593	198.201	144.634	136.598	137.938	149.99	158.026	158.026	215.611	238.377	350.87	270.518	188.827	175.435	167.4	162.043	166.061	155.347	168.739	164.721	155.347	127.224	135.259	145.973	128.563	111.154	166.061	160.704	238.377	175.435	199.541		70
0.33816	-23.2567		6424.87	38131.5	33334.8	37098.9		486.975	275.814	164.685	190.124	195.48	227.614	182.091	271.798	236.986	216.902	183.43	147.279	149.957	147.279	136.568	149.957	162.007	227.614	269.12	372.215	317.32	192.802	171.38	151.296	151.296	152.635	160.668	153.974	155.313	163.346	140.585	119.162	141.924	120.501	132.552	143.263	174.058	255.731	198.158	204.852		80
0.38043	-23.2581		5780.89	38768.8	33873	37706.7		485.115	210.162	186.067	175.358	184.728	243.627	207.484	271.738	239.611	226.225	167.326	131.184	156.617	156.617	179.374	145.908	198.114	196.775	255.674	370.795	293.155	216.855	178.035	178.035	153.94	186.067	131.184	170.003	151.263	151.263	149.924	121.813	131.184	151.263	131.184	176.696	164.649	226.225	178.035	188.744		90
0.4227	-23.2596		5256.46	39292.5	34311.8	38202.8		483.254	270.339	187.364	191.379	187.364	264.986	208.777	222.16	215.469	203.424	182.011	132.493	159.259	152.568	145.876	143.2	177.996	191.379	263.648	357.33	294.429	198.07	182.011	179.334	152.568	164.613	199.409	179.334	164.613	148.553	135.17	121.787	163.274	121.787	116.433	164.613	169.966	247.588	192.717	169.966		100
0.46497	-23.261		4819.28	39746.7	34689.5	38630.1		481.395	262.252	204.717	181.971	214.083	226.125	207.393	256.9	238.167	226.125	156.548	147.182	147.182	145.844	151.196	144.506	168.59	215.421	240.843	373.307	307.744	183.309	194.013	156.548	168.59	156.548	161.9	160.562	165.914	156.548	143.168	127.112	101.689	135.14	143.168	156.548	165.914	232.815	189.999	184.647		110
0.50724	-23.2622		4447.63	40164.4	35035.1	39020.4		479.533	232.764	165.878	175.242	196.645	242.128	201.996	219.387	223.4	227.413	153.838	144.474	145.812	149.825	165.878	153.838	179.255	179.255	262.194	375.9	287.611	215.373	193.97	184.606	184.606	144.474	159.189	139.123	163.202	147.15	128.421	144.474	125.746	133.772	128.421	163.202	177.917	235.439	219.387	195.308		120
0.54951	-23.2633		4130.58	40529.3	35334.1	39357.9		477.67	242.075	196.602	172.528	211.314	203.289	192.59	251.437	246.087	215.326	171.191	156.479	169.853	129.731	144.442	144.442	147.117	208.639	264.811	346.394	303.596	189.915	164.504	165.841	173.866	168.516	148.455	123.043	140.43	147.117	136.418	135.08	145.78	115.019	120.369	180.553	173.866	213.989	200.614	161.829		130
0.59178	-23.2641		3854.52	40879.7	35619.7	39679.8		475.809	227.313	199.233	179.176	201.907	207.256	204.581	244.695	229.987	203.244	168.479	148.422	129.702	121.679	147.085	147.085	180.513	223.301	220.627	375.735	270.101	189.873	185.862	176.502	183.187	160.456	172.49	141.736	147.085	161.793	114.993	144.41	136.388	117.668	131.039	147.085	175.164	227.313	197.896	191.21		140
0.63405	-23.2648		3614.11	41197.3	35876.1	39968.5		473.945	252.662	175.126	193.842	209.884	239.294	175.126	247.315	243.305	232.61	181.81	141.705	147.052	153.736	151.063	144.379	171.115	208.547	260.683	340.894	274.052	180.473	176.463	171.115	137.694	155.073	152.4	159.084	141.705	135.021	120.315	140.368	117.642	116.305	136.358	147.052	167.105	229.936	201.863	165.768		150
0.67632	-23.2652		3400.99	41513.7	36130.2	40253.4		472.082	235.232	177.76	177.76	191.126	232.559	197.808	233.895	220.53	201.818	181.77	151.029	145.683	155.039	156.376	184.443	165.731	200.482	232.559	371.559	296.713	187.116	159.049	160.385	180.433	134.991	149.693	152.366	156.376	145.683	137.664	137.664	145.683	144.347	122.962	149.693	165.731	233.895	134.991	195.135		160
0.71859	-23.2654		3212.44	41809.9	36365.8	40517.3		470.219	265.914	156.341	183.066	183.066	235.18	179.057	252.551	224.49	191.084	180.394	125.607	134.961	148.324	148.324	155.005	167.031	205.782	251.215	360.787	289.966	181.73	172.376	175.049	161.686	159.014	140.306	161.686	146.987	132.289	130.952	159.014	140.306	118.926	132.289	167.031	173.712	213.8	204.446	165.695		170
0.76086	-23.2652		3042.94	42112.7	36606	40784.9		468.355	220.432	203.065	165.658	197.721	213.753	204.401	247.151	237.8	196.385	165.658	142.947	149.627	144.283	138.939	161.65	176.346	192.377	276.542	342.004	280.55	205.737	172.338	166.994	191.041	144.283	158.979	148.291	145.619	166.994	141.611	133.595	138.939	149.627	144.283	157.643	187.034	232.456	201.729	175.01		180
0.76086	-23.2652		2891.12	42403.4	36834.3	41039.4		466.492	211.034	188.328	161.615	199.013	236.412	173.636	252.44	240.419	216.377	182.985	162.95	142.916	116.202	145.587	186.992	174.971	192.335	244.426	328.572	280.488	181.65	157.608	170.964	170.964	160.279	134.902	158.943	144.251	150.929	133.566	144.251	117.538	110.86	142.916	162.95	158.943	247.097	192.335	160.279		190
0.81562	-23.2652		2753.11	42705.5	37071.7	41302.3		464.627	252.384	177.603	161.579	177.603	228.347	182.945	233.689	233.689	186.951	161.579	142.884	149.561	140.213	166.921	152.232	177.603	200.305	257.725	368.561	268.408	216.329	176.268	172.262	162.914	154.902	153.567	154.902	158.908	141.549	150.896	130.866	133.536	129.53	122.854	160.244	174.933	248.378	200.305	173.597		200
0.87037	-23.2652		2628.23	43002.3	37302.6	41557.5		462.762	242.983	180.234	161.543	190.915	218.951	184.24	272.354	233.637	208.271	166.884	137.512	148.193	165.549	162.878	156.203	174.894	186.91	232.302	379.16	265.679	180.234	181.569	160.208	154.868	173.559	165.549	158.873	141.517	169.554	138.847	113.481	149.528	145.523	108.141	141.517	173.559	216.281	208.271	188.245		210
0.92513	-23.2651		2514.19	43305.1	37537.7	41815.5		460.896	249.603	169.516	189.538	212.229	228.247	212.229	245.599	214.899	221.573	182.864	128.138	161.508	144.156	150.83	158.838	188.203	173.521	244.264	341.702	274.964	176.19	185.534	176.19	174.856	156.169	156.169	170.851	162.843	138.817	165.512	124.134	118.795	118.795	157.503	150.83	188.203	236.255	190.873	177.525		220
0.97989	-23.2651		2409.17	43624.7	37784.9	42086.4		459.029	234.869	173.482	186.827	184.158	237.537	169.479	245.544	244.21	217.52	148.127	134.783	128.11	146.793	157.469	136.117	157.469	186.827	236.203	370.986	297.589	229.531	197.503	170.813	154.8	169.479	150.796	162.807	130.779	138.786	129.445	149.462	130.779	138.786	154.8	154.8	185.493	224.193	213.517	182.824		230
1.03464	-23.2651		2313	43944.9	38031.7	42355		457.164	234.817	174.778	177.447	194.791	256.164	170.776	230.814	221.475	194.791	156.1	157.434	130.75	144.092	129.416	148.095	182.783	213.47	245.49	370.904	256.164	172.11	197.459	156.1	154.766	181.449	148.095	158.768	141.424	142.758	112.072	136.087	140.089	142.758	112.072	158.768	181.449	246.824	172.11	186.786		240
1.03464	-23.2651		2223.82	44284.9	38293.8	42638.6		455.297	282.785	188.079	160.067	201.418	229.429	180.075	236.099	250.772	222.76	153.397	157.399	157.399	133.389	146.728	169.404	182.743	189.413	256.107	364.152	284.119	218.758	186.745	181.409	168.07	161.401	133.389	176.074	132.055	150.73	140.059	146.728	122.718	124.052	124.052	148.062	174.74	229.429	182.743	170.738		250
1.07691	-23.2652		2141.62	44628.6	38557.4	42923.1		453.43	244.048	190.704	186.704	209.375	212.042	202.707	256.051	217.376	201.373	153.364	146.696	142.695	130.692	138.694	169.367	145.362	184.036	232.046	360.071	248.049	194.705	177.368	178.702	178.702	165.366	154.697	140.028	128.025	134.693	134.693	118.69	125.358	117.357	136.027	182.703	174.701	245.382	190.704	166.7		260
1.11918	-23.265		2064.95	44994.2	38837.8	43223.4		451.562	254.661	165.329	167.996	214.662	209.328	185.329	231.995	233.328	206.662	186.662	153.33	154.663	137.33	153.33	135.997	173.329	203.995	249.327	374.658	286.66	219.995	178.662	166.663	146.663	190.662	159.996	142.663	153.33	159.996	135.997	130.664	123.997	114.664	147.997	143.997	155.996	231.995	197.329	190.662		270
1.16145	-23.2647		1993.89	45367.8	39123.3	43527		449.695	245.273	186.621	173.291	183.955	214.614	182.622	223.945	259.936	211.948	174.624	129.302	173.291	127.969	143.965	146.631	137.3	186.621	263.936	341.25	282.598	202.617	177.29	150.63	170.625	158.628	119.971	141.299	158.628	159.961	127.969	115.972	107.974	125.303	138.633	142.632	166.626	230.61	191.953	199.951		280
1.20372	-23.264		1927.26	45765.5	39427.4	43848.4		447.826	242.554	187.913	169.255	181.249	203.905	187.913	237.223	227.894	209.236	194.576	153.262	137.269	122.61	162.591	162.591	174.585	225.229	218.565	390.485	310.522	195.909	169.255	161.258	179.916	175.918	138.602	137.269	162.591	158.593	138.602	147.931	139.935	134.604	138.602	154.595	175.918	251.883	189.245	187.913		290
1.24599	-23.2631		1865.22	46174.2	39738.7	44175.2		445.957	261.154	179.877	170.55	197.198	227.844	177.212	239.835	215.852	199.863	175.879	155.893	163.888	119.918	138.572	163.888	162.555	174.547	239.835	363.75	287.802	193.201	193.201	163.888	154.561	149.231	135.907	145.234	154.561	157.225	138.572	145.234	147.899	146.566	122.583	157.225	191.868	210.522	195.866	182.541		300
1.28826	-23.262		1806.79	46609.8	40071.4	44522.2		444.088	255.768	189.162	182.501	193.158	249.107	202.483	225.129	255.768	199.819	174.508	149.198	159.855	131.88	154.526	146.534	161.187	191.826	246.443	349.017	255.768	183.833	154.526	171.844	189.162	158.523	147.866	135.877	150.53	142.537	147.866	111.898	135.877	119.891	145.202	149.198	158.523	226.461	194.49	201.151		310
1.33053	-23.2608		1752.15	47060.3	40414.2	44875.7		442.219	230.407	194.447	189.12	186.456	230.407	175.802	242.393	211.761	193.115	151.829	133.183	121.197	121.197	131.851	158.488	162.483	197.111	234.402	336.953	271.693	191.784	187.788	175.802	181.129	179.797	123.86	121.197	161.151	150.497	139.842	138.51	143.838	137.179	117.201	145.169	171.806	250.384	197.111	169.142		320
1.3728	-23.2595		1700.73	47533.8	40775.2	45243.9		440.348	209.051	189.078	173.1	191.741	219.703	193.073	225.03	239.676	215.709	154.458	142.474	133.154	147.8	130.491	177.094	182.42	198.399	221.035	387.477	283.617	195.736	166.442	169.105	170.437	161.116	153.127	127.827	127.827	149.132	142.474	139.811	119.838	119.838	117.175	150.464	174.431	250.329	165.11	183.752		330
1.41507	-23.258		1652.01	48039.1	41160.9	45634.6		438.479	224.98	174.393	162.411	175.724	234.299	174.393	251.605	220.986	210.336	163.743	137.118	142.443	138.449	151.762	147.768	163.743	195.693	227.642	355.442	274.236	187.705	171.73	141.112	170.399	145.105	138.449	159.749	143.774	145.105	139.78	135.787	121.143	146.437	134.455	175.724	157.087	220.986	195.693	198.355		340
1.45734	-23.2566		1606.22	48565.8	41560.8	46035.6		436.607	236.909	185.002	169.03	210.29	219.606	177.016	251.549	219.606	222.268	179.678	158.383	161.045	158.383	125.109	143.742	173.023	211.621	230.254	344.715	286.154	187.664	183.671	199.642	126.44	149.066	161.045	135.757	126.44	159.714	146.404	146.404	126.44	138.419	115.792	159.714	170.361	231.585	188.995	169.03		350
1.49961	-23.2551		1562.7	49128.4	41990.6	46460.3		434.736	240.848	165.001	170.324	196.937	216.897	187.622	223.55	230.203	218.227	182.3	151.694	145.041	175.646	129.073	130.404	180.969	198.267	224.88	364.599	274.115	194.275	180.969	166.332	170.324	168.993	147.703	153.025	141.049	141.049	151.694	126.412	133.065	118.428	134.396	130.404	174.316	259.477	223.55	187.622		360
1.54188	-23.2538		1521.66	49716.5	42438.5	46898.4		432.865	244.786	183.59	152.991	183.59	222.17	186.25	234.143	234.143	180.929	164.965	159.643	156.982	134.366	143.679	126.384	180.929	199.554	224.831	340.572	267.402	210.197	170.286	188.911	180.929	151.661	143.679	155.652	142.348	134.366	138.357	137.027	142.348	129.045	110.42	143.679	168.956	222.17	208.866	186.25
1.58415	-23.2525		1482.54	50345.2	42919.7	47362.1		430.992	215.471	176.899	182.219	186.209	218.131	171.578	226.111	238.082	222.121	188.869	134.337	139.657	133.007	129.016	138.327	156.948	187.539	248.722	349.807	280.644	178.229	159.608	191.529	160.938	155.618	148.967	129.016	164.928	156.948	140.987	143.647	144.977	127.686	129.016	136.997	167.588	214.141	163.598	176.899
1.62642	-23.2515		1445.56	51006.3	43426	47841.3		429.119	224.731	182.179	175.53	196.806	239.359	188.828	223.402	240.689	190.157	171.541	128.988	123.669	143.615	144.945	147.605	175.53	192.817	256.646	341.751	269.944	195.476	199.466	180.849	151.594	162.232	130.318	158.243	164.892	143.615	147.605	139.626	131.647	128.988	139.626	148.934	170.211	220.742	196.806	174.2
1.66869	-23.2506		1410.21	51715.9	43970.1	48348.7		427.246	251.271	179.479	180.809	210.057	224.682	188.786	235.317	244.624	199.422	159.537	135.607	140.925	123.641	146.242	122.312	170.173	195.433	247.283	358.959	272.543	204.739	191.445	160.867	146.242	158.208	156.878	143.584	150.231	131.618	136.936	140.925	128.959	148.901	159.537	163.526	172.832	211.387	183.468	191.445
1.71096	-23.25		1376.71	52464.5	44545.6	48874.2		425.373	212.669	159.502	167.477	182.098	247.228	200.707	213.999	211.34	196.719	152.856	163.49	160.831	134.248	135.577	143.552	175.452	182.098	241.911	344.258	308.371	179.44	144.881	198.048	155.514	168.806	159.502	143.552	139.564	108.993	146.21	115.639	131.589	130.26	138.235	160.831	172.794	213.999	187.415	180.769
1.75323	-23.2498		1344.61	53270.2	45167.6	49431.4		423.5	236.542	128.902	168.769	213.951	232.556	176.742	245.845	231.227	219.267	170.098	146.178	138.204	138.204	138.204	150.165	176.742	198.005	244.516	377.405	256.476	204.649	172.756	163.453	152.822	130.231	155.48	159.467	150.165	151.493	123.587	138.204	120.929	124.916	107.64	174.084	160.796	265.778	196.676	172.756
1.7955	-23.2497		1314.12	54124.7	45831	50010.8		421.625	215.232	180.689	158.103	209.918	225.861	176.703	208.589	227.19	216.561	172.717	144.817	144.817	122.231	155.446	156.774	195.304	212.575	256.419	370.678	296.277	175.375	189.989	170.06	130.202	152.788	156.774	182.018	139.503	147.474	151.46	139.503	142.16	144.817	158.103	158.103	160.76	232.504	201.947	151.46
1.7955	-23.2497		1284.97	55041.6	46545.8	50619.4		419.752	236.438	168.694	170.023	191.275	236.438	179.321	240.423	239.094	175.336	183.306	139.472	142.128	139.472	158.068	158.068	172.679	199.245	232.453	362.626	304.181	185.962	184.634	167.366	176.664	148.77	154.083	154.083	168.694	143.457	126.189	131.502	126.189	119.547	118.219	142.128	183.306	243.079	185.962	174.008
1.85026	-23.2498		1256.97	56033.9	47325.1	51265.2		417.877	236.385	164.673	181.937	195.217	233.729	180.609	243.025	258.962	184.593	187.249	158.033	142.097	146.081	148.737	130.145	160.689	188.577	256.306	377.154	269.586	193.889	181.937	168.657	167.329	166.001	160.689	135.457	169.985	152.721	150.065	143.425	127.489	134.129	146.081	163.345	184.593	231.073	201.857	203.185
1.90502	-23.2499		1230.28	57098	48166.4	51938.5		416	240.316	175.258	191.191	196.502	220.401	179.241	221.728	242.972	211.107	152.687	161.981	168.62	157.998	146.049	156.67	180.569	201.813	219.073	347.861	266.871	215.09	173.931	169.947	184.552	161.981	160.653	155.343	138.082	161.981	144.721	130.116	120.822	116.839	123.477	151.359	187.208	248.283	173.931	185.88
1.95978	-23.2499		1204.59	58254.5	49090.7	52653.8		414.125	224.334	193.803	179.202	159.29	201.768	176.547	250.882	230.971	189.821	183.184	146.016	151.326	140.707	139.379	164.6	159.29	192.476	237.608	353.094	273.449	191.149	156.636	181.857	151.326	148.671	161.945	139.379	142.034	140.707	151.326	164.6	130.087	116.813	123.45	151.326	171.237	236.281	196.458	175.219
2.01453	-23.2499		1180.05	59504.5	50101.9	53402.1		412.248	224.284	189.779	181.816	177.835	232.247	184.471	237.556	232.247	207.032	172.526	145.984	171.199	149.965	159.255	152.62	172.526	205.705	273.388	366.287	250.827	212.34	216.322	159.255	176.508	163.237	135.367	147.311	145.984	156.601	127.404	143.33	120.769	130.058	127.404	165.891	151.292	254.808	187.125	167.218
2.06929	-23.2499		1156.39	60874.1	51226.8	54198.8		410.371	230.869	183.103	171.161	179.122	213.62	200.352	238.83	226.888	204.332	176.469	122.069	151.259	131.356	143.298	145.952	167.181	199.025	254.752	337.016	303.845	200.352	180.449	180.449	141.971	157.893	169.835	131.356	137.991	168.508	152.586	127.376	137.991	123.395	152.586	152.586	181.776	213.62	181.776	199.025
	--		1133.77	62368.1	52475.6	55034.9		408.494	246.736	165.817	179.083	195.001	220.206	165.817	246.736	218.879	205.614	188.369	148.572	139.287	135.307	140.613	160.511	167.144	205.614	244.083	350.206	283.879	209.593	198.981	189.695	135.307	165.817	176.43	137.96	148.572	143.266	136.634	124.695	130.001	127.348	145.919	177.756	171.124	238.777	192.348	193.675
#	Band-Index		1111.91	64019.9	53886.6	55925.3		406.617	241.377	168.433	164.454	193.632	212.199	184.348	229.441	232.093	220.157	177.717	125.993	128.646	143.235	120.688	161.802	183.022	208.221	236.072	334.214	270.554	209.547	197.611	172.412	159.15	165.781	135.277	151.192	123.341	132.625	137.93	131.298	127.32	128.646	149.866	187.001	161.802	233.419	184.348	176.391
2.06929	-23.2496		1090.97	65841.6	55481.6	56863.3		404.74	232.042	176.352	177.678	190.937	225.412	175.026	225.412	221.434	208.175	164.418	133.921	152.485	140.551	159.114	156.462	161.766	172.374	200.219	350.051	259.887	173.7	159.114	186.959	167.07	165.744	171.048	168.396	152.485	143.203	136.573	140.551	144.529	152.485	129.943	148.507	179.004	239.997	167.07	157.788
2.01453	-23.2497		1070.72	67879	57317.1	57864.9		402.861	243.921	184.267	169.684	192.221	238.619	208.128	266.457	238.619	193.546	169.684	141.845	167.033	141.845	153.776	156.428	164.382	206.803	221.385	345.997	291.645	194.872	177.638	163.056	155.102	132.566	160.405	160.405	110.03	128.589	112.681	137.869	137.869	156.428	125.938	140.52	167.033	238.619	194.872	182.941
1.95978	-23.2497		1051.29	70159.4	59431.6	58926.1		400.982	249.169	166.996	173.623	201.456	229.288	197.479	247.843	243.867	231.939	151.092	156.393	135.187	152.417	137.838	148.441	173.623	197.479	269.049	363.15	284.954	201.456	178.924	155.068	170.972	151.092	159.044	159.044	155.068	149.766	135.187	133.862	104.704	143.139	151.092	137.838	190.853	218.685	196.154	201.456
1.90502	-23.2496		1032.56	72741	61891.5	60056.3		399.104	237.188	176.235	168.284	188.16	233.213	176.235	215.987	237.188	192.135	168.284	169.609	137.807	140.458	139.133	135.157	161.659	201.411	222.612	352.469	279.59	196.111	202.736	166.959	145.758	155.033	143.108	162.984	149.733	140.458	129.857	115.281	121.907	133.832	129.857	148.408	185.51	235.863	181.535	181.535
1.85026	-23.2497		1014.4	75694.3	64749.5	61268.8		397.225	221.238	190.768	174.871	185.469	230.511	190.768	225.212	221.238	197.392	151.025	153.674	148.375	108.632	120.555	148.375	181.495	215.939	251.708	360.34	290.126	193.418	170.896	166.922	172.221	181.495	139.102	166.922	157.649	147.05	149.7	120.555	113.931	113.931	149.7	149.7	144.401	211.965	180.17	176.196
1.7955	-23.2497		996.945	79094.9	68023.4	62561		395.344	227.811	173.508	170.859	188.077	230.46	194.699	247.679	259.599	207.944	153.64	147.018	125.826	141.72	158.938	145.693	158.938	205.295	231.785	345.691	287.413	193.375	173.508	153.64	170.859	165.561	154.965	156.289	150.991	140.395	162.912	148.342	143.044	140.395	137.746	144.369	161.587	222.514	180.13	166.885
1.7955	-23.2497		980.005	83066.4	71693.4	63953.8		393.463	243.651	190.684	154.93	197.305	218.492	188.035	227.761	215.843	193.332	129.771	162.876	123.15	145.661	129.771	156.255	154.93	174.793	238.355	345.614	280.729	205.25	177.442	152.282	160.227	186.711	172.145	141.689	140.364	149.634	131.095	149.634	145.661	145.661	121.826	170.821	176.118	198.629	192.008	203.926
1.75323	-23.2498		963.706	87744.3	75653.9	65445.3		391.582	234.33	186.67	150.924	185.346	218.443	186.67	207.852	242.273	209.176	150.924	146.953	140.333	146.953	156.22	168.135	161.516	189.318	221.091	346.861	287.286	197.261	186.67	153.572	176.079	166.811	133.714	158.868	132.39	131.066	133.714	142.981	113.855	132.39	123.123	160.192	174.755	221.091	184.022	166.811
1.71096	-23.25		947.867	93337	79783.6	67061		389.701	238.249	164.127	191.923	202.512	201.188	182.658	262.074	240.896	193.246	142.949	141.626	152.215	138.979	158.833	162.803	169.421	199.864	206.482	341.49	263.397	177.363	186.628	191.923	141.626	173.392	169.421	135.008	129.713	133.684	145.597	129.713	124.419	135.008	133.684	157.509	169.421	223.689	202.512	186.628
1.66869	-23.2506		932.611	100083	83973.3	68804.3		387.82	256.723	193.204	166.737	181.294	209.083	185.264	235.55	238.196	198.497	168.061	131.008	168.061	153.504	127.038	141.594	186.587	219.67	242.166	350.678	287.159	209.083	215.7	186.587	174.677	158.797	173.354	138.948	140.271	146.888	121.745	146.888	136.301	138.948	138.948	170.707	186.587	219.67	177.324	174.677
1.62642	-23.2515		917.771	108308	88285.6	70702		385.938	226.236	165.377	169.346	190.515	239.466	186.546	213.006	231.528	218.298	173.316	146.855	152.147	125.687	157.439	156.116	173.316	209.037	224.913	333.401	310.909	194.484	154.793	211.683	195.807	164.054	145.532	152.147	158.762	162.731	142.886	115.103	130.979	141.563	124.364	137.594	183.9	232.851	185.223	175.962
1.58415	-23.2525		903.461	118350	92946.6	72767		384.055	256.609	169.309	191.795	195.763	223.541	178.568	230.154	210.313	210.313	153.436	142.854	137.564	130.95	133.595	158.727	140.209	203.7	239.413	347.877	269.836	195.763	179.891	194.441	177.245	166.663	149.468	154.759	141.532	145.5	137.564	137.564	123.014	128.304	126.982	158.727	178.568	222.218	174.6	173.277
1.54188	-23.2538		889.527	130551	98368	75031.7		382.172	219.524	173.239	162.659	186.463	230.103	162.659	230.103	245.973	202.332	179.851	142.823	136.211	144.145	140.178	158.692	198.365	202.332	235.393	333.253	279.033	191.753	194.398	182.496	152.08	142.823	141.5	154.725	148.112	153.402	138.855	146.79	121.664	128.276	137.533	142.823	174.561	222.169	193.075	173.239
1.49961	-23.2551		876.077	145043	104976	77518.5		380.289	244.596	199.643	145.435	195.677	239.307	181.133	243.274	232.697	193.032	161.301	146.758	137.503	138.825	142.791	150.724	150.724	183.777	236.663	310.703	251.207	215.509	195.677	140.147	159.979	141.469	161.301	142.791	133.536	133.536	137.503	136.18	152.046	136.18	140.147	153.368	177.167	224.764	204.932	185.1
1.45734	-23.2566		863.029	161580	113134	80268.6		378.404	235.289	166.553	146.725	191.668	198.277	179.771	222.07	243.22	175.806	187.702	158.622	158.622	161.265	150.691	169.196	144.081	194.311	256.438	371.439	269.657	194.311	190.346	189.024	161.265	158.622	154.656	170.518	144.081	150.691	126.897	128.219	136.15	144.081	136.15	149.369	187.702	235.289	200.921	152.012
1.41507	-23.258		850.305	179287	123033	83334.4		376.521	236.558	185.018	175.767	191.625	232.593	181.053	251.095	218.056	220.7	155.943	150.657	148.014	146.692	124.226	125.548	158.586	186.339	225.986	351.533	274.883	199.555	183.696	171.802	157.265	159.908	178.41	151.979	134.798	130.834	130.834	130.834	118.94	126.869	153.3	159.908	165.194	200.876	174.445	179.731
1.3728	-23.2595		838.008	196549	134587	86758.8		374.637	198.189	181.013	155.909	169.121	210.081	196.868	216.687	207.438	207.438	150.624	134.769	136.09	130.805	159.873	125.52	154.588	220.651	243.112	313.139	268.216	192.904	178.37	162.515	161.194	158.551	181.013	133.447	134.769	144.017	117.592	136.09	132.126	105.701	132.126	147.981	165.158	227.257	207.438	171.764
1.33053	-23.2608		826.006	211396	147390	90628.4		372.752	245.7	166.442	159.837	177.01	223.244	203.429	237.774	211.355	206.071	191.54	137.381	146.627	142.665	150.59	151.911	163.8	184.936	232.49	364.587	277.403	186.256	182.294	180.973	187.577	150.59	146.627	154.553	138.702	146.627	124.171	138.702	128.134	141.344	117.566	155.874	182.294	245.7	180.973	174.368
1.28826	-23.262		814.396	222070	160517	95019		370.865	228.477	186.215	147.916	159.802	217.911	173.008	246.966	219.232	203.384	150.557	150.557	159.802	138.671	154.519	158.481	191.498	204.705	246.966	331.49	250.928	220.553	199.422	183.574	174.329	155.84	158.481	162.443	155.84	132.068	141.312	142.633	109.616	133.388	136.03	169.046	163.764	232.439	180.933	182.253
1.24599	-23.2631		803.057	227931	172598	100060		368.98	228.426	159.766	209.941	204.659	231.067	174.29	227.106	225.785	208.62	169.009	151.844	149.203	141.281	154.485	139.961	172.97	194.096	215.222	353.862	256.154	184.854	158.446	184.854	167.689	159.766	139.961	133.359	141.281	146.562	122.796	129.397	113.553	141.281	158.446	139.961	159.766	233.708	198.057	187.494
1.20372	-23.264		792.079	229753	182040	105890		367.094	219.135	194.053	172.932	192.733	228.376	165.011	213.855	254.777	199.334	165.011	154.451	146.53	154.451	125.409	158.411	179.532	183.492	237.616	365.665	282.499	183.492	176.892	154.451	158.411	143.89	157.091	159.731	147.85	145.21	147.85	133.329	126.729	125.409	153.13	134.649	180.852	238.936	221.775	186.133
1.16145	-23.2647		781.348	229543	187727	112714		365.207	245.482	175.533	172.893	197.97	253.401	167.614	229.645	242.843	211.168	167.614	137.259	145.178	118.782	138.579	159.695	176.853	205.888	225.685	345.787	263.959	195.33	174.213	161.015	154.416	157.056	137.259	154.416	154.416	137.259	129.34	129.34	137.259	129.34	141.218	145.178	179.492	240.203	167.614	155.736
1.11918	-23.265		770.952	229533	189586	120765		363.32	236.191	172.855	178.133	201.884	204.523	183.411	220.357	230.913	211.121	170.216	164.938	126.672	131.95	134.589	155.702	154.382	183.411	265.22	335.154	255.984	197.926	199.245	171.536	166.258	160.98	157.021	129.311	157.021	151.743	138.548	134.589	130.631	157.021	117.436	162.299	164.938	240.15	184.731	162.299
1.07691	-23.2652		760.83	231397	188848	130356		361.434	233.5	166.221	155.667	183.37	220.308	222.947	237.458	233.5	220.308	162.263	141.156	143.794	130.602	143.794	171.498	171.498	225.585	212.393	345.633	267.8	208.435	176.774	146.432	163.582	141.156	139.836	143.794	145.113	141.156	147.752	131.921	141.156	139.836	130.602	162.263	162.263	248.012	182.051	183.37
1.03464	-23.2651		750.924	235766	187495	141869		359.545	237.405	174.097	178.054	174.097	203.114	196.519	208.389	221.578	184.649	184.649	141.124	146.4	160.908	162.227	160.908	176.735	199.157	257.189	315.222	282.249	191.243	172.778	178.054	164.865	151.676	151.676	143.762	166.184	141.124	133.211	122.659	152.995	133.211	126.616	156.951	168.822	214.984	174.097	197.838
1.03464	-23.2651		741.316	242322	187279	155702		357.656	217.573	188.564	160.872	213.617	220.211	203.068	259.769	238.671	213.617	154.279	134.5	134.5	141.093	151.642	158.235	160.872	210.98	267.681	349.436	305.921	191.201	192.519	187.245	178.015	166.147	147.686	166.147	171.421	143.73	155.598	145.049	141.093	130.544	135.819	175.377	174.059	245.265	196.475	185.926
0.97989	-23.2651		731.909	250342	189060	172308		355.768	239.937	168.747	148.972	193.795	216.207	174.02	229.39	204.342	210.933	159.518	162.155	155.563	158.2	138.425	125.242	164.792	189.84	268.94	354.632	286.078	189.84	188.522	171.383	180.612	145.017	147.653	142.38	137.107	154.245	131.833	117.332	109.422	141.062	133.152	155.563	181.93	213.57	217.525	184.567
0.92513	-23.2651		722.779	259083	192517	192050		353.879	254.382	191.116	166.073	168.709	205.614	160.801	205.614	259.654	188.48	162.119	172.663	143.667	168.709	127.85	179.254	162.119	224.067	272.835	334.783	270.198	213.523	171.345	176.618	167.391	163.437	148.939	150.257	147.621	131.804	147.621	127.85	118.624	144.985	113.352	147.621	172.663	267.562	189.798	204.296
0.87037	-23.2652		713.833	268208	196617	215177		351.988	227.971	172.625	156.812	213.475	234.559	175.261	254.326	239.83	200.298	171.307	154.177	151.541	146.27	160.765	143.635	188.438	185.803	259.597	366.334	263.55	214.793	175.261	154.177	148.906	158.13	155.494	142.317	155.494	154.177	110.691	125.186	143.635	140.999	131.775	151.541	167.354	238.513	179.214	184.485
0.81562	-23.2652		705.146	277653	200144	241582		350.1	202.888	159.412	156.777	187.079	235.825	166	237.142	227.92	205.523	155.46	130.428	148.873	151.507	139.65	143.603	204.206	218.698	218.698	339.904	271.396	184.444	187.079	173.904	147.555	142.285	150.19	152.825	156.777	137.015	134.381	138.333	135.698	130.428	126.476	152.825	180.492	259.539	172.587	187.079
0.76086	-23.2652		696.629	287445	202400	270711		348.209	229.187	192.306	171.231	172.548	222.601	181.769	214.698	210.746	202.843	148.84	156.743	133.034	148.84	155.425	159.377	152.791	196.257	235.772	362.22	260.798	181.769	160.694	147.522	147.522	179.134	130.399	176.5	172.548	172.548	150.157	129.082	121.179	142.254	129.082	154.108	175.183	226.552	200.209	194.94
0.76086	-23.2652		688.354	297298	203369	301360		346.318	204.115	196.214	185.679	183.045	229.136	193.58	206.749	230.453	194.897	180.411	164.609	122.469	159.341	139.588	163.292	179.095	198.848	242.304	370.041	298.93	177.778	160.658	180.411	144.856	161.975	144.856	176.461	158.025	164.609	131.687	122.469	154.074	130.37	168.56	168.56	163.292	219.918	196.214	167.243
0.71859	-23.2652		680.235	306828	203627	331875		344.426	215.919	192.221	169.839	193.537	229.085	177.738	209.336	222.502	210.653	146.14	143.507	176.422	142.191	164.572	148.773	196.17	197.487	234.351	351.527	265.949	201.437	190.904	177.738	165.889	155.356	159.306	140.874	180.371	135.608	150.09	98.7435	118.492	147.457	143.507	161.939	161.939	246.2	176.422	185.638
0.67632	-23.2651		672.342	315877	203808	360341		342.535	240.881	196.127	180.331	200.076	238.248	196.127	236.932	198.759	231.667	161.903	152.689	154.006	155.322	160.587	169.801	176.382	204.025	246.146	339.602	300.113	188.229	194.81	167.168	164.536	150.057	173.75	159.271	134.261	134.261	150.057	136.894	140.843	114.517	164.536	138.21	159.271	239.564	213.239	197.443
0.63405	-23.2648		664.63	325109	204430	385156		340.643	226.351	176.343	173.711	178.975	225.035	190.819	260.567	227.667	197.399	168.447	147.391	134.231	153.971	139.495	140.811	177.659	192.135	235.563	350.055	247.407	196.083	180.291	171.079	169.763	135.547	155.287	159.235	159.235	147.391	117.124	134.231	119.756	138.179	131.599	155.287	200.031	225.035	178.975	181.607
0.59178	-23.2641		657.058	336085	205933	405415		338.75	236.826	177.62	213.144	181.567	227.617	189.461	261.825	238.142	202.618	167.094	144.727	114.466	156.569	153.937	169.726	182.883	209.197	236.826	381.554	302.612	201.303	197.355	169.726	167.094	177.62	140.78	152.622	128.939	160.516	134.202	135.517	128.939	140.78	139.464	171.041	161.831	267.088	189.461	192.093
0.54951	-23.2633		649.691	350723	208827	421089		336.857	247.297	177.58	185.473	219.674	226.251	199.942	210.466	235.458	189.419	151.272	140.749	136.803	177.58	128.91	148.641	157.849	201.258	220.989	349.899	282.813	202.573	171.003	185.473	149.957	174.95	139.434	165.742	156.534	148.641	144.695	140.749	139.434	124.964	123.649	173.634	167.057	239.405	205.204	180.211
0.50724	-23.2621		642.454	370577	213748	433183		334.965	231.461	219.625	190.692	197.268	220.94	173.596	218.31	241.982	189.377	190.692	147.293	161.76	126.251	152.554	143.348	177.541	188.062	245.927	339.301	282.75	214.364	193.322	164.39	178.856	174.911	143.348	152.554	148.608	139.403	140.718	136.772	153.869	135.457	144.663	182.801	193.322	222.255	199.898	197.268
0.46497	-23.2609		635.409	395838	221087	443296		333.07	223.52	197.224	173.557	197.224	220.891	189.335	240.613	231.409	209.057	164.353	144.631	168.298	134.112	147.261	168.298	190.65	215.632	231.409	332.651	266.91	203.798	182.761	184.076	160.409	160.409	148.575	156.464	140.686	144.631	155.15	131.483	134.112	115.705	134.112	155.15	182.761	223.52	172.242	182.761
0.4227	-23.2595		628.485	425045	230816	453338		331.176	245.818	190.607	161.688	209.011	197.18	174.833	247.132	226.1	219.527	161.688	153.801	143.284	164.317	136.712	155.115	182.72	209.011	257.649	360.182	283.939	211.64	165.631	143.284	170.889	170.889	135.397	164.317	141.97	149.857	134.083	128.824	118.308	139.341	128.824	184.035	172.204	240.56	195.866	156.43
0.38043	-23.2581		621.741	455064	242324	464790		329.281	264.163	186.622	177.423	205.022	202.393	177.423	203.708	198.451	235.249	160.338	176.108	147.195	132.738	140.624	149.824	168.223	232.621	289.133	336.446	281.248	202.393	180.051	168.223	152.452	185.308	152.452	157.709	135.367	152.452	145.881	143.252	131.424	127.482	114.339	172.166	174.794	227.364	165.595	190.565
0.33816	-23.2566		615.11	482065	254715	478393		327.387	225.999	168.186	174.755	187.895	210.232	183.953	241.767	216.802	223.372	173.441	153.732	144.535	134.023	151.104	160.302	181.325	233.883	224.686	362.65	275.93	224.686	183.953	180.011	165.558	165.558	169.5	151.104	149.79	153.732	143.221	132.709	144.535	144.535	140.593	141.907	174.755	222.058	203.662	180.011
0.29589	-23.2551		608.649	502623	267052	493705		325.49	248.281	187.853	203.617	193.108	218.067	193.108	233.831	241.713	229.89	162.894	169.462	131.366	162.894	153.698	145.816	176.03	195.735	229.89	336.297	275.868	202.303	179.971	178.658	164.207	165.521	165.521	155.012	157.639	136.62	122.17	149.757	120.857	141.875	131.366	169.462	169.462	225.949	203.617	194.421
0.25362	-23.2537		602.293	515202	278814	509316		323.596	246.913	187.811	195.692	190.438	214.079	190.438	227.212	228.526	208.825	179.931	157.604	162.857	153.664	152.351	164.171	152.351	181.245	246.913	345.415	263.987	207.512	189.125	162.857	151.037	141.844	154.977	172.051	154.977	144.47	136.59	164.171	118.203	131.337	137.903	190.438	204.885	232.466	191.752	183.871
0.21135	-23.2524		596.097	520552	290018	523029		321.699	249.484	182.517	183.83	198.274	195.648	190.396	252.11	254.736	183.83	172.013	173.326	182.517	149.691	151.004	158.882	181.204	219.283	256.05	349.278	284.937	202.214	181.204	158.882	151.004	166.76	145.751	145.751	152.317	161.508	126.055	139.186	131.307	139.186	128.681	160.195	173.326	256.05	186.457	185.144
0.16908	-23.2513		590.027	521380	301337	532761		319.803	246.803	177.226	168.036	168.036	207.42	202.169	232.363	192.979	211.358	178.538	168.036	157.534	150.97	137.842	145.719	204.794	217.922	259.931	332.134	252.054	177.226	186.415	185.102	152.283	158.847	137.842	162.785	147.032	158.847	154.908	120.776	122.089	147.032	140.468	148.344	183.79	237.614	173.287	179.851
0.12681	-23.2505		584.052	520944	313768	537477		317.904	238.873	170.624	190.311	194.249	221.811	164.061	221.811	224.436	179.811	153.561	146.999	153.561	160.124	148.311	141.749	190.311	204.749	240.186	337.31	263.811	229.686	167.999	173.249	158.811	154.874	152.249	169.311	165.374	145.687	129.937	139.124	125.999	153.561	140.437	174.561	171.936	233.623	212.624	178.499
0.08454	-23.2499		578.223	521652	328107	537914		316.008	241.445	198.142	170.586	182.396	244.069	188.957	229.635	237.508	194.206	157.464	150.903	149.591	149.591	136.469	173.21	161.401	195.518	253.254	338.547	292.62	190.269	200.766	175.835	187.644	158.776	162.713	192.893	140.405	148.279	161.401	162.713	136.469	145.654	135.157	179.771	200.766	236.196	202.079	181.084
0.04227	-23.2497		572.484	524588	344623	536651		314.109	249.262	181.043	175.796	192.85	223.024	183.667	244.015	232.208	216.465	174.484	166.612	161.365	137.75	137.75	137.75	179.731	191.539	258.446	345.032	293.867	208.593	196.786	177.108	181.043	153.493	170.548	177.108	152.181	153.493	161.365	131.191	148.246	140.374	153.493	154.805	169.236	249.262	200.722	177.108
0	-23.2496		566.883	529379	362910	536776		312.211	241.337	203.3	177.068	198.054	237.403	181.003	222.975	224.286	190.184	156.082	145.589	145.589	157.394	153.459	170.51	165.264	190.184	261.012	342.332	255.765	196.742	184.938	169.198	178.38	174.445	145.589	166.575	133.785	131.162	132.473	142.966	114.111	136.408	141.655	140.343	194.119	222.975	205.924	194.119
	--		561.365	534958	382402	540611		310.312	228.17	163.916	180.963	174.406	234.727	167.85	215.057	236.038	201.944	150.802	166.538	161.293	144.246	132.444	152.114	178.34	203.255	238.661	351.435	264.888	186.208	188.831	158.67	149.491	178.34	163.916	144.246	163.916	158.67	131.132	158.67	136.378	152.114	159.982	170.472	195.387	250.463	226.859	180.963
#	Band-Index		555.979	540231	402786	548597		308.412	260.896	190.1	162.568	199.277	229.431	194.033	205.832	217.631	216.32	171.745	144.214	165.19	128.481	145.525	178.3	170.434	201.899	255.651	339.558	279.25	190.1	195.344	159.946	178.3	163.879	173.056	166.501	153.391	153.391	138.969	154.702	127.17	153.391	153.391	152.08	192.722	229.431	201.899	175.678
0	-23.2465		550.671	545123	424291	559481		306.514	241.176	192.679	175.639	190.057	207.097	190.057	208.408	237.244	201.854	171.707	166.464	165.153	157.289	171.707	146.803	180.882	190.057	285.742	330.307	297.538	207.097	192.679	162.532	174.329	142.871	159.91	152.046	137.628	148.114	155.978	154.667	149.424	136.317	141.56	171.707	179.572	200.543	207.097	200.543
0.04227	-23.2464		545.487	550675	447193	570768		304.613	230.639	175.6	193.947	188.705	204.43	191.326	246.365	205.741	192.636	163.806	146.77	158.564	158.564	131.045	155.944	165.117	216.224	252.917	357.753	306.645	214.914	178.221	195.257	162.496	184.773	165.117	142.839	167.738	136.287	144.149	131.045	138.908	131.045	144.149	172.979	182.153	252.917	169.048	174.29
0.08454	-23.2458		540.376	558683	471393	579906		302.713	221.417	180.802	163.77	195.214	234.518	214.866	243.689	221.417	200.454	172.941	162.46	142.807	150.668	154.599	159.839	175.561	184.732	247.62	332.78	282.994	195.214	178.182	166.39	159.839	172.941	145.428	148.048	137.567	150.668	136.256	154.599	129.706	155.909	140.187	183.422	195.214	234.518	196.524	149.358
0.12681	-23.2452		535.383	570285	495973	585130		300.811	246.255	195.17	168.973	191.241	209.579	158.494	223.987	218.748	193.86	180.762	137.536	154.564	166.353	148.015	162.423	168.973	200.41	242.325	330.086	267.213	214.818	187.311	184.691	150.635	153.254	157.184	157.184	140.156	129.677	140.156	140.156	121.818	140.156	167.663	158.494	195.17	241.015	213.508	201.719
0.16908	-23.246		530.481	585097	519504	586259		298.91	227.866	184.65	201.675	212.151	237.033	175.483	225.247	218.699	205.603	175.483	146.672	124.41	142.744	176.793	132.267	180.721	205.603	235.724	379.777	297.274	196.436	191.198	159.768	162.387	166.316	140.125	159.768	163.697	157.149	147.982	149.292	133.577	133.577	142.744	185.96	180.721	243.581	195.127	180.721
0.21135	-23.2472		525.646	600993	540432	584471		297.008	222.578	185.918	172.825	196.393	226.506	191.155	208.176	264.475	205.558	172.825	155.805	132.238	146.64	158.423	168.898	166.279	189.846	230.434	328.63	284.115	221.269	196.393	184.609	157.114	142.712	157.114	164.97	137.475	157.114	150.568	133.547	120.454	132.238	155.805	150.568	192.465	223.888	200.32	181.99
0.25362	-23.2486		520.921	614882	557419	581551		295.105	267.035	184.568	175.405	179.332	240.855	162.315	234.31	229.074	206.821	174.096	151.843	123.045	143.989	142.68	185.877	191.113	213.366	265.726	378.299	291.905	205.512	178.023	150.534	183.259	176.714	155.77	154.461	179.332	134.826	155.77	151.843	154.461	142.68	158.388	179.332	191.113	247.4	193.731	183.259
0.29589	-23.2502		516.258	624283	569733	579464		293.203	242.11	181.91	180.601	176.675	222.479	180.601	218.553	219.862	193.688	172.749	160.97	136.105	136.105	142.648	162.279	163.588	198.923	263.049	358.584	283.988	200.231	194.997	159.662	179.292	179.292	167.514	146.575	155.735	163.588	137.414	126.944	137.414	143.957	145.266	197.614	204.157	214.627	200.231	187.144
0.33816	-23.2519		511.699	628235	577099	579964		291.301	245.981	210.654	170.093	185.794	223.738	179.252	223.738	230.28	194.953	158.318	155.701	146.542	162.243	147.85	175.327	193.645	197.57	209.346	334.953	270.841	200.187	194.953	168.785	155.701	153.084	151.776	177.944	138.691	154.392	146.542	132.149	153.084	122.991	164.86	166.168	194.953	245.981	191.028	210.654
0.38043	-23.2537		507.199	627810	579864	584845		289.396	218.456	180.52	181.829	176.596	223.688	185.753	224.996	226.305	226.305	179.212	147.817	122.963	147.817	143.893	139.969	163.515	214.532	247.234	349.268	270.781	224.996	193.602	156.974	185.753	176.596	172.672	151.742	162.207	160.899	151.742	156.974	128.196	139.969	145.201	175.288	180.52	256.391	227.613	209.299
0.4227	-23.2555		502.798	625371	578867	595533		287.492	227.562	201.405	175.249	184.404	227.562	176.557	226.254	231.486	180.48	141.245	139.938	147.785	117.705	163.478	163.478	187.019	214.484	255.026	360.96	289.03	227.562	197.482	146.477	173.941	154.324	170.018	141.245	177.865	129.475	132.091	160.863	130.783	124.244	139.938	179.172	194.866	232.793	190.943	198.79
0.46497	-23.2572		498.452	623998	575732	612770		285.588	215.744	189.593	177.825	175.21	218.359	206.591	222.281	234.049	179.133	197.438	151.674	162.135	155.597	146.444	173.902	201.361	207.898	236.664	339.96	264.122	193.515	186.978	181.748	166.057	150.367	142.522	150.367	150.367	133.369	128.139	129.446	126.831	152.982	163.442	196.131	175.21	239.279	196.131	192.208
0.50724	-23.2589		494.201	626595	572589	635926		283.684	261.449	181.707	175.171	205.238	224.846	200.009	260.142	223.539	244.455	184.322	154.255	167.327	147.719	156.869	162.098	184.322	188.243	279.751	358.185	257.527	196.087	162.098	179.093	139.875	179.093	152.948	147.719	168.635	146.411	155.562	142.49	130.725	134.646	152.948	163.406	184.322	217.003	185.629	192.165
0.54951	-23.2605		490.002	635502	571699	663212		281.779	256.163	216.954	193.429	186.894	226.103	207.806	252.242	222.182	193.429	171.211	168.597	154.221	137.23	139.844	168.597	199.964	233.945	249.628	382.938	275.767	205.192	210.42	173.825	156.835	151.607	160.755	173.825	141.151	155.528	126.775	134.616	143.765	150.3	135.923	169.904	207.806	283.609	206.499	188.201
0.59178	-23.2619		485.893	651691	574537	692089		279.873	237.813	197.306	179.013	210.373	212.986	186.853	233.893	249.573	233.893	173.786	163.333	159.413	147.653	158.106	171.173	203.84	196	271.786	358.026	257.413	214.293	197.306	164.64	181.626	162.026	159.413	168.56	134.586	134.586	152.88	139.813	137.2	152.88	151.573	186.853	188.16	256.106	203.84	210.373
0.63405	-23.2631		481.853	674638	581535	720363		277.967	241.679	211.632	210.326	212.939	216.858	175.054	249.517	226.002	180.279	171.135	169.828	156.765	148.926	152.846	165.909	192.037	205.1	283.483	338.35	244.292	205.1	203.794	181.586	167.216	171.135	163.297	139.782	135.863	185.505	142.395	130.637	148.926	150.233	139.782	193.343	188.118	266.5	223.39	190.73
0.67632	-23.264		477.86	702651	592265	746783		276.061	255.992	218.116	201.137	201.137	218.116	190.688	250.768	258.604	208.973	155.424	155.424	173.709	168.485	151.505	156.73	181.545	224.646	248.155	369.621	300.399	222.034	186.77	172.403	164.566	173.709	173.709	144.975	141.057	146.281	148.893	141.057	168.485	143.669	143.669	164.566	177.627	228.564	210.279	210.279
0.71859	-23.2647		473.952	733789	606093	771083		274.154	242.877	220.679	207.621	210.232	237.654	181.505	248.1	236.348	203.703	171.059	150.166	159.306	121.439	158.001	160.612	198.48	216.761	274.216	351.258	295.109	221.984	221.984	163.224	190.645	172.364	151.472	158.001	144.943	173.67	155.389	137.108	133.191	161.918	147.554	186.728	194.563	233.737	218.067	191.951
0.76086	-23.2651		470.089	767006	622991	793903		272.246	266.322	227.157	191.908	204.963	257.183	197.13	237.601	232.379	236.295	171.02	163.187	151.438	156.66	144.91	159.271	191.908	228.462	258.489	381.206	321.153	221.935	214.102	176.242	195.825	135.772	177.548	157.965	173.631	165.798	168.409	155.354	174.937	151.438	155.354	197.13	195.825	238.906	215.407	210.185
0.76086	-23.2651		466.306	802093	643451	816180		270.338	253.211	219.275	174.898	204.918	244.074	197.087	246.684	257.126	220.58	181.424	172.288	157.93	155.32	164.456	184.034	199.697	202.307	294.977	370.679	318.471	224.496	210.139	180.119	184.034	161.846	137.047	170.982	170.982	168.372	148.794	146.183	150.099	159.236	157.93	211.444	190.561	280.62	224.496	185.34
0.81562	-23.2651		462.566	839228	668233	839137		268.43	266.203	214.007	183.993	199.652	245.325	202.262	246.63	247.934	211.397	212.702	183.993	183.993	142.236	176.164	177.469	182.689	246.63	283.167	409.744	309.266	224.446	207.482	193.128	155.285	193.128	151.371	176.164	181.384	169.639	165.725	165.725	157.895	193.128	206.177	217.921	241.41	277.948	247.934	217.921
0.87037	-23.2651		458.902	877889	697450	863902		266.521	264.839	233.528	200.913	229.614	251.793	195.694	260.926	262.23	208.74	180.039	194.389	177.429	168.297	163.078	181.343	213.959	273.972	305.283	386.17	322.243	249.184	198.303	196.999	200.913	191.78	165.688	196.999	190.476	183.952	176.125	177.429	187.866	166.992	213.959	211.35	224.396	260.926	272.667	203.522
0.92513	-23.265		455.28	916723	730287	891577		264.613	277.824	241.302	215.216	245.215	237.389	186.52	267.389	264.78	239.998	196.955	186.52	143.477	174.781	185.216	237.389	219.129	255.65	340.432	421.301	343.041	242.607	212.607	189.129	183.911	189.129	186.52	189.129	166.955	181.303	181.303	168.259	174.781	182.607	185.216	242.607	242.607	310.432	247.824	236.085
0.97989	-23.265		451.73	953505	764744	922656		262.703	309.059	246.465	228.208	224.296	250.377	198.215	256.897	251.681	242.553	190.391	163.006	187.783	172.134	174.742	204.735	217.776	286.89	301.235	393.822	329.924	262.113	225.6	186.479	191.695	194.303	187.783	195.607	159.094	178.654	183.87	183.87	213.864	186.479	194.303	246.465	273.85	273.85	255.593	259.505
1.03464	-23.265		448.22	985857	798223	956906		260.793	316.813	251.625	245.106	235.98	258.144	212.512	245.106	249.017	242.499	183.83	183.83	178.614	169.488	190.348	182.526	220.335	258.144	298.56	422.417	335.065	249.017	234.676	221.638	165.577	191.652	191.652	196.867	174.703	181.222	183.83	169.488	181.222	208.601	203.386	260.751	268.574	310.294	251.625	279.004
1.03464	-23.265		444.779	1011460	827901	992967		258.883	299.797	220.286	224.196	233.32	265.907	185.092	239.838	233.32	251.569	178.575	174.664	179.878	159.023	194.216	177.271	200.734	263.3	310.225	410.591	301.1	261.996	222.892	189.002	204.644	204.644	204.644	185.092	186.395	203.341	152.505	196.823	178.575	195.52	211.161	247.658	246.355	303.707	255.479	256.783
1.07691	-23.2646		441.391	1028850	851504	1028990		256.973	319.278	239.784	237.178	194.173	251.513	229.359	238.481	239.784	228.055	168.109	173.322	177.232	162.897	158.987	148.562	216.327	272.363	306.246	427.441	315.368	258.029	218.933	196.779	187.657	187.657	195.476	188.96	181.141	162.897	173.322	191.567	194.173	190.263	204.598	247.603	259.332	291.911	246.3	234.571
1.11918	-23.264		438.039	1037930	867637	1063430		255.061	298.36	238.428	221.49	217.582	252.759	229.308	261.88	239.731	242.336	178.495	157.649	175.889	160.255	169.375	196.735	201.947	220.187	291.846	384.351	327.024	243.639	230.61	212.37	196.735	179.798	175.889	187.615	170.678	183.707	158.952	186.312	177.192	208.461	212.37	231.913	259.274	281.423	271	268.394
1.16145	-23.2631		434.752	1040130	875868	1095830		253.15	250.098	214.928	217.533	221.441	224.046	192.784	231.862	239.677	199.297	184.968	182.363	168.035	170.64	173.245	209.718	188.876	269.637	312.622	399.896	326.951	261.821	222.743	177.153	178.455	190.179	187.573	187.573	190.179	199.297	173.245	199.297	187.573	184.968	181.06	239.677	254.006	291.781	246.19	248.795
1.20372	-23.2618		431.499	1038460	876873	1127320		251.238	265.67	239.624	201.857	218.787	244.833	190.136	238.321	255.251	203.159	182.322	165.392	179.718	165.392	162.788	192.741	205.764	234.415	319.064	408.923	308.646	248.74	197.95	195.345	173.206	192.741	190.136	177.113	179.718	171.904	195.345	143.253	171.904	177.113	194.043	235.717	294.32	264.367	256.554	242.228
1.24599	-23.2604		428.31	1036460	872094	1159680		249.324	277.329	221.342	221.342	227.852	253.892	203.114	242.174	233.06	213.53	200.51	136.711	186.188	139.315	165.356	195.302	195.302	264.309	307.275	394.51	320.295	249.986	210.926	174.47	174.47	188.792	199.208	157.543	177.074	178.376	174.47	166.658	169.262	179.678	187.49	274.725	266.913	299.463	266.913	269.517
1.28826	-23.2589		425.153	1037410	863906	1194340		247.412	274.663	221.293	187.448	205.672	231.707	201.767	249.931	249.931	206.974	178.336	161.414	143.189	184.845	157.508	191.353	229.103	270.758	320.224	407.439	274.663	262.948	223.896	199.163	196.56	187.448	179.638	186.146	161.414	161.414	177.034	191.353	170.526	190.051	193.957	265.551	255.138	318.922	261.646	248.629
1.33053	-23.2572		422.056	1043070	855244	1231060		245.5	268.095	244.669	197.818	203.023	214.736	186.105	239.463	243.368	213.435	148.363	153.569	174.392	157.473	173.09	213.435	222.545	222.545	331.865	450.295	330.564	234.258	231.655	197.818	180.899	191.31	178.296	188.708	186.105	158.775	150.966	186.105	184.803	182.2	191.31	266.793	256.382	303.234	266.793	258.985
1.3728	-23.2555		418.99	1053800	849331	1268240		243.586	274.541	225.097	234.205	239.41	240.711	191.268	222.495	249.819	218.592	192.569	166.546	184.762	192.569	167.847	199.075	236.808	270.637	304.467	425.473	322.683	244.615	223.796	183.461	176.955	163.944	205.58	163.944	154.836	157.438	162.643	178.256	186.063	179.558	226.399	238.109	273.24	309.672	271.939	248.518
1.41507	-23.2537		415.982	1068870	848634	1303800		241.672	327.814	247.162	232.852	218.543	241.958	221.145	254.967	226.348	208.136	174.314	161.306	144.394	169.111	170.411	215.941	215.941	260.17	303.098	409.768	317.408	273.179	226.348	226.348	188.623	195.128	197.729	189.924	182.119	176.916	167.81	169.111	196.429	208.136	217.242	235.454	274.48	280.984	277.081	283.586
1.45734	-23.2519		413.003	1087790	854463	1337070		239.756	314.736	235.402	231.5	211.991	244.505	205.489	245.806	261.413	206.789	176.876	162.57	175.576	159.969	201.587	200.286	248.407	277.019	336.845	396.671	351.151	262.713	258.812	176.876	178.177	193.784	187.281	184.68	180.778	178.177	185.98	170.373	198.986	210.691	209.39	244.505	254.91	306.932	288.725	260.112
1.49961	-23.2503		410.08	1110490	866595	1369180		237.842	330.269	252.253	227.547	223.647	243.151	208.043	260.054	226.247	230.148	184.638	163.834	156.032	185.939	166.435	184.638	250.952	260.054	334.17	445.993	373.178	284.759	230.148	214.545	191.14	179.437	179.437	193.74	166.435	157.333	175.537	170.335	202.842	196.341	201.542	247.051	271.757	306.864	252.253	250.952
1.54188	-23.2487		407.198	1137130	883842	1402600		235.926	305.495	296.396	220.997	248.296	262.596	200.197	249.596	259.996	241.796	167.697	161.198	187.197	170.297	184.597	200.197	253.496	284.696	331.495	414.694	336.695	283.396	227.497	219.697	192.397	200.197	178.097	159.898	172.897	175.497	172.897	175.497	187.197	202.797	209.297	278.196	292.496	282.096	305.495	257.396
1.58415	-23.2472		404.343	1167080	904514	1439230		234.01	339.219	263.837	249.541	235.244	248.241	196.253	263.837	252.14	215.749	170.259	172.859	176.758	192.354	211.85	227.446	246.941	280.733	356.115	426.298	353.516	308.027	215.749	198.853	196.253	193.654	188.455	189.755	176.758	196.253	184.556	181.957	210.55	210.55	219.648	258.638	297.629	310.626	283.333	276.834
1.62642	-23.246		401.541	1198380	926855	1478690		232.094	327.449	272.874	241.688	242.988	258.581	226.096	261.179	278.072	245.587	194.91	154.629	178.018	197.509	200.108	218.299	271.575	330.048	340.443	422.305	367.73	285.868	239.09	213.102	188.413	191.012	209.203	178.018	178.018	176.718	193.611	196.209	202.706	226.096	258.581	253.383	249.485	330.048	267.676	280.671
1.66869	-23.2452		398.765	1228620	949638	1518460		230.178	335.17	305.291	240.335	232.541	255.925	192.268	231.242	245.532	222.148	197.465	177.978	218.251	197.465	206.559	240.335	244.233	283.206	358.554	442.997	349.461	289.702	205.259	211.755	192.268	193.567	167.585	187.072	187.072	168.884	181.875	184.474	190.969	189.67	226.045	267.617	281.907	309.188	285.804	235.139
1.71096	-23.2458		396.04	1255900	972038	1554450		228.26	292.235	263.661	242.879	271.453	259.764	174.042	245.477	235.087	237.684	207.811	150.663	181.835	177.938	189.628	228.592	225.995	254.569	310.418	411.726	351.98	285.74	224.696	227.294	214.305	214.305	205.214	187.03	205.214	192.225	154.56	162.353	188.329	207.811	203.915	271.453	271.453	338.992	264.959	263.661
1.75323	-23.2463		393.339	1279980	993549	1582810		226.342	312.946	238.93	244.124	235.034	279.184	215.556	271.393	249.318	222.049	207.765	176.6	154.525	183.093	179.197	223.347	253.213	262.303	298.662	423.321	332.424	263.602	232.437	210.362	219.452	188.287	189.585	179.197	189.585	167.51	138.943	177.899	172.705	214.258	209.063	229.84	254.512	297.363	244.124	255.81
1.7955	-23.2465		390.687	1301950	1013310	1600620		224.424	311.578	253.157	253.157	238.876	244.069	224.596	259.648	270.034	258.35	190.841	180.455	158.385	175.262	206.42	220.701	232.385	241.473	289.508	420.63	350.525	258.35	245.367	219.403	189.543	197.333	184.35	180.455	163.578	179.157	153.192	189.543	193.438	202.526	205.122	234.982	254.455	319.367	276.525	267.438
1.7955	-23.2465		388.058	1323540	1030160	1606790		222.506	327.084	234.929	218.056	221.95	249.207	220.652	260.888	242.717	242.717	195.991	153.158	194.693	176.521	184.309	229.737	224.545	263.484	267.378	394.577	341.361	267.378	242.717	234.929	172.627	176.521	179.117	164.84	184.309	167.436	168.734	199.884	157.052	185.607	206.374	228.439	249.207	303.72	244.015	264.782
1.85026	-23.2466		385.476	1345780	1042780	1601830		220.588	302.355	246.556	243.96	246.556	254.342	219.305	251.746	249.151	219.305	189.458	173.887	168.696	169.994	189.458	214.114	221.9	253.044	295.867	411.358	325.713	259.532	234.877	221.9	228.388	195.947	175.184	186.863	185.566	177.78	185.566	198.542	193.351	210.221	227.091	234.877	237.472	281.592	263.425	250.449
1.90502	-23.2465		382.917	1368900	1050620	1588100		218.668	269.853	214.066	223.148	227.04	249.095	208.877	249.095	254.285	219.256	175.145	190.714	188.119	207.579	175.145	211.471	230.932	258.177	288.016	411.267	345.101	250.393	215.364	201.093	206.282	186.821	186.821	184.227	190.714	169.956	158.279	185.524	182.929	188.119	193.308	234.824	243.906	308.774	278.935	264.664
1.95978	-23.2466		380.403	1392300	1053950	1569130		216.748	291.843	246.445	251.634	237.366	237.366	220.504	225.692	262.01	204.939	194.562	184.186	176.403	189.374	169.918	195.859	251.634	243.851	274.981	389.124	321.676	225.692	220.504	194.562	210.127	219.207	210.127	194.562	177.7	181.591	163.432	173.809	169.918	189.374	198.453	228.286	252.931	289.249	256.822	238.663
2.01453	-23.2466		377.922	1415420	1053930	1549100		214.828	283.997	207.487	217.861	243.797	256.765	237.313	243.797	250.281	233.422	207.487	201.003	164.693	198.409	182.848	230.829	217.861	241.203	278.81	392.928	320.308	245.094	233.422	210.08	203.596	191.925	190.628	186.738	164.693	167.286	176.364	155.615	173.77	182.848	188.035	203.596	224.345	311.23	236.016	247.687
2.06929	-23.2465		375.462	1438020	1051850	1531630		212.908	261.893	217.812	206.144	224.295	232.074	216.516	250.225	241.149	210.033	184.103	191.882	159.47	177.621	197.068	178.917	239.853	247.632	324.125	381.172	308.567	264.486	226.888	180.214	178.917	184.103	171.138	177.621	159.47	162.063	158.173	163.359	158.173	198.365	210.033	221.702	230.777	282.637	216.516	232.074
	--		373.045	1460090	1048600	1518610		210.986	251.465	226.837	235.911	237.207	250.169	200.913	260.539	241.095	229.43	204.802	164.619	180.173	177.581	197.024	182.766	229.43	229.43	300.721	361.643	285.167	264.427	230.726	184.062	216.467	195.728	185.358	174.989	145.176	164.619	158.138	162.027	173.692	187.951	178.877	230.726	230.726	298.129	224.245	226.837
#	Band-Index		370.647	1481860	1044880	1510250		209.066	301.95	219.011	216.419	207.348	233.266	186.613	225.491	257.889	238.45	191.797	169.766	161.99	190.501	158.103	196.98	207.348	244.929	266.96	360.266	330.46	216.419	209.939	211.235	184.021	194.388	176.245	199.572	156.807	161.99	151.623	174.95	185.317	172.358	181.429	196.98	239.746	295.47	239.746	246.225
2.06929	-23.2465		368.291	1503020	1041390	1505380		207.145	269.492	230.623	224.145	200.823	246.17	196.936	242.283	228.031	204.71	189.162	163.25	171.024	154.18	178.797	185.276	238.396	218.962	278.561	392.577	305.769	250.057	206.006	212.484	172.319	193.049	174.91	173.615	167.137	186.571	176.206	164.545	167.137	143.815	169.728	215.075	235.805	287.631	239.692	218.962
2.01453	-23.2465		365.954	1522890	1039440	1502920		205.221	282.385	224.094	202.074	225.39	250.001	190.416	268.136	235.753	212.436	187.825	170.985	180.053	172.281	181.348	202.074	213.732	222.799	288.862	391.194	290.157	261.659	217.618	204.664	200.778	198.188	168.395	182.643	168.395	158.032	159.327	161.918	165.804	168.395	178.757	226.685	240.934	272.022	239.639	215.027
1.95978	-23.2465		363.658	1540320	1040430	1502030		203.299	264.191	213.684	205.914	218.864	248.65	211.094	262.896	230.52	195.553	176.127	176.127	163.177	169.652	191.668	194.258	207.209	261.601	274.551	367.795	309.518	242.175	213.684	204.619	190.373	181.308	173.537	167.062	185.193	141.161	159.292	148.931	172.242	177.422	183.898	243.47	209.799	270.666	255.126	213.684
1.90502	-23.2464		361.379	1554540	1045390	1502200		201.375	265.427	220.11	221.405	208.457	244.71	177.383	258.953	269.311	217.52	186.446	150.193	182.562	179.972	192.92	198.099	198.099	231.763	264.132	413.03	297.796	257.658	209.752	186.446	164.435	179.972	187.741	194.215	146.308	177.383	174.793	154.077	199.394	177.383	187.741	208.457	209.752	295.206	244.71	234.352
1.85026	-23.2465		359.139	1565180	1054080	1502280		199.451	277.018	230.417	196.76	217.472	265.367	194.171	239.478	234.3	234.3	154.043	185.11	163.104	157.926	170.871	201.938	234.3	238.183	274.429	367.631	315.852	222.65	203.233	188.993	187.699	169.576	161.809	163.104	190.288	160.515	166.987	160.515	181.227	195.466	181.227	191.582	222.65	288.668	262.778	208.41
1.7955	-23.2465		356.917	1572630	1065320	1500860		197.527	276.956	207.07	198.01	213.541	240.719	221.306	222.6	257.543	220.012	200.599	163.067	179.892	178.598	170.833	181.186	221.306	229.071	283.427	388.256	327.429	230.365	235.542	181.186	170.833	183.774	185.069	183.774	174.715	163.067	186.363	185.069	168.244	188.951	181.186	225.188	234.248	276.956	238.13	243.307
1.7955	-23.2465		354.732	1577330	1077230	1496720		195.604	267.837	221.256	208.317	251.016	227.726	172.088	249.722	219.962	230.314	200.554	161.737	152.68	166.913	168.207	205.73	208.317	245.84	318.298	358.409	302.772	225.138	217.375	190.203	194.084	196.672	164.325	196.672	174.676	143.623	181.145	196.672	172.088	210.905	178.558	240.665	221.256	279.482	232.901	238.077
1.75323	-23.2463		352.573	1579600	1088110	1490040		193.68	275.538	243.198	227.675	204.39	243.198	208.271	257.428	247.079	231.556	204.39	168.169	188.867	148.765	174.637	178.518	238.024	260.015	306.585	388.082	322.108	250.96	196.628	192.747	184.986	210.858	168.169	183.692	182.399	152.646	160.407	142.297	178.518	179.811	232.849	225.088	231.556	310.466	263.896	213.445
1.71096	-23.2458		350.431	1579440	1096740	1482520		191.754	269.01	270.303	223.744	226.331	262.544	190.118	226.331	243.144	263.837	184.944	179.771	181.064	186.238	169.425	228.917	230.211	259.957	281.943	381.529	333.676	256.077	215.984	218.571	183.651	199.171	184.944	187.531	179.771	179.771	138.385	182.358	164.251	197.878	201.758	243.144	236.677	272.89	223.744	258.664
1.66869	-23.2452		348.324	1576590	1102270	1476560		189.828	305.155	250.848	226.28	252.141	246.968	195.247	257.313	210.764	248.261	214.643	166.801	173.266	181.024	197.833	210.764	224.987	257.313	319.378	452.56	320.671	239.21	236.624	200.419	193.954	178.438	201.712	197.833	186.196	171.973	170.68	187.489	181.024	209.471	227.573	235.331	256.02	307.741	288.345	265.071
1.62642	-23.246		346.233	1571220	1104260	1474370		187.902	301.208	227.522	226.229	261.133	267.597	179.691	235.279	259.841	219.766	182.276	199.082	184.862	190.033	200.375	206.838	228.815	267.597	364.552	426.604	324.478	268.89	222.351	228.815	218.473	206.838	188.74	214.595	173.227	162.885	187.447	170.642	188.74	199.082	226.229	240.45	289.574	301.208	284.403	266.304
1.58415	-23.2472		344.177	1563730	1102270	1476650		185.975	302.433	289.509	284.339	249.443	285.632	213.254	262.367	252.028	232.641	205.5	179.651	157.679	186.113	189.99	215.839	264.952	305.018	338.622	466.575	381.273	284.339	244.273	228.764	209.377	188.698	209.377	183.528	173.188	179.651	164.141	206.792	205.5	208.084	241.688	267.537	316.65	329.575	299.848	271.415
1.54188	-23.2487		342.135	1555130	1096420	1482680		184.049	365.682	303.658	262.309	277.815	288.152	222.252	264.893	255.848	240.342	217.083	180.903	183.487	192.532	192.532	271.354	297.197	339.838	330.793	467.762	391.525	307.534	275.23	232.589	197.701	206.746	218.375	200.285	173.15	186.071	205.454	183.487	210.622	222.252	226.128	288.152	339.838	356.636	328.209	298.489
1.49961	-23.2502		340.127	1546440	1087550	1490650		182.121	401.772	317.801	289.379	303.59	294.547	250.623	282.92	270.001	229.953	244.164	176.986	214.451	217.035	218.326	259.666	270.001	341.054	374.643	477.993	401.772	342.346	294.547	260.958	191.197	219.618	226.078	202.824	207.991	218.326	222.202	219.618	210.575	262.25	272.585	328.135	344.93	390.145	319.092	330.719
1.45734	-23.2519		338.133	1539000	1077800	1498940		180.193	468.845	362.935	357.768	290.606	307.397	232.485	308.688	277.69	263.483	219.569	223.444	241.526	228.61	240.234	295.772	317.729	378.434	430.097	574.754	455.929	374.559	289.315	271.232	253.15	223.444	224.735	231.193	222.152	223.444	227.319	242.818	237.651	271.232	311.271	387.475	402.974	435.263	365.518	361.643
1.41507	-23.2537		336.171	1533990	1070010	1506650		178.264	499.731	389.971	348.649	340.902	338.319	272.463	278.919	268.589	275.046	228.559	236.307	238.889	253.094	277.628	315.076	380.932	422.253	520.391	583.665	530.722	391.262	351.232	295.706	284.085	256.967	225.976	236.307	247.928	242.763	241.472	229.85	255.676	315.076	347.358	442.914	458.409	479.07	472.614	384.806
1.3728	-23.2555		334.223	1532650	1067020	1514030		176.336	538.349	469.926	424.741	333.079	356.317	284.021	299.513	296.931	298.222	225.926	236.254	223.344	255.619	284.021	384.719	416.995	481.545	568.042	653.249	544.804	435.069	361.481	317.587	277.566	259.492	225.926	269.82	262.074	263.365	236.254	260.783	277.566	342.116	431.196	485.418	546.095	614.518	495.746	449.27
1.33053	-23.2572		332.306	1535810	1070470	1521820		174.406	631.16	573.078	453.041	406.576	369.145	321.388	347.203	312.353	296.865	287.83	273.632	262.015	278.795	335.586	402.703	499.507	591.148	651.812	715.057	627.288	494.344	425.936	318.807	264.597	264.597	237.492	256.852	251.69	280.085	269.76	283.958	333.005	393.668	445.297	583.404	600.183	651.812	534.356	482.728
1.28826	-23.2589		330.411	1544030	1080730	1530920		172.477	716.187	578.111	467.135	445.197	376.805	296.798	334.221	327.768	313.574	270.99	281.313	300.67	303.25	331.64	445.197	540.689	574.24	701.992	807.807	720.058	584.563	418.098	335.511	313.574	277.442	267.118	286.475	268.409	320.026	276.151	278.732	372.933	429.712	504.557	615.534	721.349	699.412	625.857	572.95
1.24599	-23.2604		328.529	1557450	1097290	1541730		170.547	732.799	581.852	522.506	428.326	410.264	313.504	335.436	327.695	362.529	314.794	292.861	296.732	300.602	368.98	437.357	559.92	629.587	739.249	824.398	681.193	572.821	460.579	370.27	316.084	291.571	263.188	308.343	303.183	292.861	323.825	332.856	403.813	459.289	500.574	656.68	690.224	692.804	656.68	567.661
1.20372	-23.2618		326.677	1575580	1119210	1553790		168.617	708.127	616.548	539.157	459.186	417.911	325.042	368.897	343.1	339.23	331.491	282.477	313.433	319.883	370.187	486.273	555.925	647.504	740.374	846.141	710.707	562.374	463.056	379.216	353.419	321.173	300.535	299.245	282.477	314.723	310.854	353.419	371.477	425.65	496.592	669.432	700.388	737.794	646.215	561.085
1.16145	-23.2631		324.837	1597500	1145710	1565910		166.686	720.864	620.279	501.639	429.424	428.134	333.996	367.525	371.393	366.235	304.336	259.202	321.101	310.784	372.683	442.319	520.983	634.464	742.787	820.161	686.046	594.487	460.373	362.367	337.865	322.39	331.417	299.178	301.757	336.575	326.259	350.76	380.42	473.269	530.009	635.753	686.046	686.046	625.437	550.642
1.11918	-23.264		323.026	1621400	1175710	1575900		164.754	683.314	584.04	518.287	456.402	429.328	327.475	404.831	354.55	351.971	331.343	264.301	324.897	318.45	357.128	397.096	560.833	620.14	740.042	830.291	682.025	578.883	473.163	368.732	346.814	312.004	326.186	318.45	291.375	349.393	331.343	358.418	399.674	448.667	478.32	614.983	661.396	712.967	633.033	560.833
1.07691	-23.2646		321.227	1645160	1207610	1581490		162.822	733.431	589.065	529.772	484.658	431.809	320.957	380.25	406.03	332.558	358.337	301.622	327.402	333.847	402.163	493.681	581.331	635.469	734.72	813.348	723.12	567.153	465.323	397.007	342.87	342.87	320.957	335.136	331.269	335.136	317.09	341.581	386.695	453.722	537.506	653.515	690.895	734.72	614.845	596.799
1.03464	-23.265		319.456	1666470	1238830	1580770		160.891	698.472	581.201	552.85	435.579	431.713	363.412	404.65	390.474	365.989	340.215	323.462	333.772	364.701	402.073	461.353	564.448	672.699	733.267	838.94	701.05	578.624	492.281	409.805	347.948	340.215	346.659	358.257	327.328	315.73	345.37	375.01	447.177	487.127	569.603	643.059	699.761	688.163	663.678	578.624
1.03464	-23.265		317.696	1683630	1266350	1573290		158.957	699.604	637.761	538.554	480.575	457.384	355.6	401.983	392.964	382.657	381.368	322.101	338.851	395.541	409.713	507.632	593.955	669.971	748.564	765.313	756.294	604.262	521.804	436.77	362.042	372.349	373.638	338.851	338.851	380.08	353.023	369.773	447.077	479.287	551.438	636.473	668.683	708.623	626.165	604.262
0.97989	-23.265		315.964	1695600	1287350	1559890		157.025	726.498	587.382	546.162	526.84	463.722	363.249	410.909	391.588	392.876	311.724	324.606	318.165	352.944	449.553	517.823	591.246	640.194	738.091	837.276	717.481	607.991	493.349	395.452	378.707	361.961	369.69	346.504	302.708	346.504	352.944	391.588	436.672	516.535	556.467	623.449	667.245	685.278	646.635	596.398
0.92513	-23.265		314.242	1702280	1300730	1542620		155.092	667.095	571.796	517.707	473.921	467.482	343.85	387.636	368.319	327.109	328.396	303.928	346.426	376.046	372.183	470.058	582.099	618.158	730.199	794.59	704.442	530.585	476.497	396.651	378.622	350.289	329.684	312.942	330.972	334.835	349.002	391.5	404.378	454.604	502.253	571.796	631.036	676.11	609.143	575.659
0.87037	-23.2651		312.547	1704010	1307600	1523640		153.158	598.706	503.428	476.39	459.652	424.888	329.61	364.374	354.074	318.022	305.147	310.297	305.147	334.76	377.249	431.326	490.553	581.968	651.495	753.211	615.444	525.316	453.214	426.176	348.923	336.048	318.022	297.422	287.121	288.409	350.211	342.486	370.812	448.064	485.403	536.904	605.144	618.019	529.179	512.441
0.81562	-23.2651		310.87	1701750	1311110	1504910		151.223	562.529	467.272	424.793	386.176	401.623	311.515	312.802	343.696	320.526	275.472	263.887	266.461	314.089	338.547	405.484	467.272	489.156	558.667	644.913	580.551	453.113	422.219	355.281	289.632	297.355	283.195	276.759	276.759	278.046	315.377	312.802	350.133	400.335	444.102	472.421	522.624	531.635	507.177	450.538
0.76086	-23.2651		309.204	1696650	1314880	1487750		149.289	462.02	398.959	404.107	352.628	378.367	277.984	305.01	317.88	301.149	293.428	268.975	247.097	280.558	319.167	364.211	422.124	451.724	526.368	629.325	468.455	423.411	362.924	312.732	280.558	281.845	281.845	272.836	258.68	259.967	263.827	266.401	301.149	344.906	405.393	454.298	453.011	525.081	436.281	425.985
0.76086	-23.2651		307.563	1689590	1321230	1472760		147.354	461.916	380.856	346.116	343.542	349.976	272.775	288.215	326.815	281.782	276.635	250.902	239.322	245.755	301.082	343.542	373.136	378.282	460.63	550.697	472.21	370.562	340.969	311.375	270.202	259.908	254.762	279.208	258.622	231.601	240.608	245.755	288.215	308.802	366.702	376.996	379.569	446.476	388.576	353.836
0.71859	-23.2646		305.931	1681170	1330660	1460180		145.418	465.672	375.625	344.752	284.291	326.742	277.86	312.592	290.723	271.428	212.254	222.545	241.841	237.982	261.136	304.874	343.465	391.062	457.954	509.409	445.09	369.193	307.446	308.733	249.559	239.268	236.695	235.409	226.404	241.841	245.7	243.127	289.437	312.592	348.611	366.62	361.475	415.503	387.202	356.329
0.67632	-23.2639		304.324	1671210	1342020	1449810		143.48	383.257	360.108	304.805	311.236	316.38	246.931	271.367	311.236	243.073	253.361	230.212	230.212	248.217	254.647	272.653	312.522	345.96	397.404	514.439	433.415	357.535	306.091	288.086	243.073	253.361	225.067	236.642	213.492	228.925	223.781	243.073	271.367	266.222	288.086	316.38	342.102	401.263	327.955	313.808
0.63405	-23.2629		302.727	1659510	1353800	1441570		141.545	372.885	330.453	306.023	270.02	289.307	246.876	304.737	282.878	245.59	228.874	222.445	214.73	219.874	240.446	257.162	330.453	365.17	393.458	498.894	419.174	320.167	290.593	254.59	255.876	250.733	214.73	227.588	189.014	237.875	250.733	226.303	249.447	279.021	304.737	303.451	348.455	381.886	349.74	317.595
0.59178	-23.2618		301.154	1645970	1364720	1435530		139.607	380.514	320.095	312.382	302.098	322.666	245.535	282.815	289.242	245.535	231.394	200.541	214.682	227.537	232.679	260.961	293.099	336.807	406.225	485.927	401.083	340.663	293.099	299.527	231.394	239.107	242.964	235.25	186.401	221.11	215.968	240.393	277.673	264.817	298.241	330.379	357.375	365.088	348.376	309.811
0.54951	-23.2604		299.589	1631310	1374240	1432190		137.67	388.141	312.312	287.892	295.604	300.745	245.48	287.892	266.043	276.325	226.201	217.204	231.342	210.778	267.329	263.473	294.318	338.016	383	474.251	436.979	341.872	294.318	250.621	258.332	251.906	230.057	215.919	188.929	214.634	221.06	236.483	259.617	242.909	291.748	312.312	343.157	374.003	329.02	325.164
0.50724	-23.2588		298.048	1616770	1381930	1432010		135.732	397.048	318.666	319.951	274.978	335.371	236.43	285.258	254.419	246.71	223.58	174.753	205.591	214.586	259.559	282.688	316.097	335.371	379.059	508.838	409.898	334.086	298.107	256.989	255.704	200.451	226.15	195.312	215.871	185.032	224.865	235.145	251.849	263.414	289.113	344.365	322.521	385.484	353.36	305.817
0.46497	-23.2571		296.516	1603960	1387410	1435110		133.795	355.85	319.88	299.325	292.902	322.449	251.793	289.048	277.486	249.224	205.545	199.122	204.261	235.092	227.384	271.063	308.318	344.288	412.375	450.915	387.966	354.565	299.325	281.34	256.931	235.092	201.691	223.53	183.706	186.275	240.231	233.808	260.785	249.224	259.501	353.281	339.15	391.82	319.88	346.857
0.4227	-23.2554		295.006	1593980	1390070	1440550		131.855	366.045	305.68	301.827	322.377	321.092	309.533	265.864	283.846	232.471	213.205	195.224	237.608	260.727	265.864	285.13	291.552	335.22	349.348	458.52	432.832	339.073	344.211	301.827	237.608	224.765	208.068	197.793	187.518	236.324	217.058	245.315	278.708	267.149	278.708	333.936	337.789	375.036	321.092	327.514
0.38043	-23.2536		293.512	1587070	1389550	1446560		129.916	372.384	299.191	332.577	337.713	310.748	247.828	295.339	273.509	217.01	201.601	205.453	217.01	243.975	304.327	312.032	306.895	349.27	395.497	494.371	399.349	350.554	330.009	296.623	273.509	264.521	213.157	205.453	181.055	204.169	229.851	238.839	294.055	273.509	313.316	314.6	336.429	355.69	317.168	314.6
0.33816	-23.2519		292.026	1582360	1385840	1451070		127.977	365.881	341.489	335.07	326.083	336.354	265.745	283.718	240.069	234.934	206.691	187.434	233.65	264.461	274.732	326.083	333.786	317.097	356.894	492.977	399.26	350.475	359.462	276.015	288.853	254.191	210.542	205.407	200.272	211.826	249.056	281.151	285.002	304.259	320.948	323.516	318.381	344.057	360.746	328.651
0.29589	-23.2502		290.561	1578250	1379420	1452360		126.037	350.397	340.129	334.995	347.83	364.515	263.119	296.49	265.686	219.479	191.242	183.541	236.165	243.866	278.521	292.639	332.428	365.799	391.469	462.062	418.423	361.948	351.68	311.892	287.505	260.552	213.062	224.613	173.273	195.093	257.985	282.371	297.773	320.876	314.459	336.278	324.727	361.948	341.412	352.964
0.25362	-23.2486		289.105	1573400	1371750	1449970		124.096	361.867	341.336	313.105	350.318	334.92	269.476	295.14	254.077	248.944	207.881	169.385	224.563	248.944	261.776	336.203	327.22	324.654	364.434	459.392	433.727	352.885	333.636	305.406	295.14	254.077	211.731	192.483	175.801	210.448	229.696	273.325	324.654	281.025	314.388	327.22	352.885	360.584	338.769	363.15
0.21135	-23.2472		287.67	1567090	1365050	1444420		122.156	361.786	291.225	307.903	310.469	323.298	255.303	324.581	268.132	224.513	177.044	174.478	216.815	227.078	275.83	302.771	318.166	325.864	377.181	459.289	377.181	320.732	304.054	297.64	268.132	225.796	207.835	195.005	174.478	173.195	239.908	239.908	280.961	298.923	341.259	343.825	316.884	357.937	297.64	345.108
0.16908	-23.246		286.242	1559540	1362110	1437030		120.215	330.921	297.573	288.594	279.616	325.791	241.137	257.811	255.246	238.571	206.505	173.157	210.353	215.484	274.485	307.834	337.335	315.53	373.249	464.316	370.683	306.551	280.898	283.464	250.115	224.462	219.332	187.266	191.114	205.223	228.31	259.094	268.072	261.659	261.659	295.008	315.53	356.574	336.052	312.964
0.12681	-23.245		284.835	1551350	1365040	1429180		118.271	339.824	300.071	305.2	293.659	311.612	238.518	257.753	251.341	230.824	187.224	194.918	210.306	216.718	216.718	255.188	288.53	318.024	350.083	451.388	397.53	333.412	300.071	268.012	262.882	209.024	214.153	191.071	202.612	203.894	180.812	238.518	247.494	257.753	269.294	330.847	334.694	343.671	298.788	334.694
0.08454	-23.2458		283.435	1543410	1374570	1422380		116.33	339.747	274.362	261.541	293.593	293.593	235.9	270.516	235.9	225.644	198.72	164.104	197.438	215.387	219.233	235.9	266.67	297.439	341.029	447.441	408.979	337.183	294.875	247.439	221.797	200.002	178.207	207.695	196.156	174.361	217.951	210.259	234.618	232.054	261.541	320.516	310.26	330.773	303.85	302.567
0.04227	-23.2463		282.055	1536290	1389500	1417720		114.387	353.771	280.709	258.919	253.792	273.019	219.184	249.947	234.565	207.648	196.112	180.731	193.548	192.267	190.985	249.947	297.373	281.991	372.997	458.876	371.716	314.036	283.273	221.748	224.311	179.449	182.012	194.83	162.786	164.068	205.084	219.184	219.184	243.538	274.3	290.964	283.273	342.235	329.417	294.809
0	-23.2465		280.683	1530410	1407470	1416030		112.445	324.217	275.52	285.772	235.794	263.987	242.202	261.424	249.891	230.668	189.661	169.157	183.253	202.475	203.757	239.639	278.083	290.898	380.603	430.581	381.884	303.713	265.268	226.824	206.32	194.787	169.157	171.72	181.972	178.127	166.594	201.194	224.261	238.357	256.298	293.461	321.654	335.75	279.365	289.617
	--		279.33	1525750	1425770	1417350		110.502	352.331	281.865	261.365	252.397	290.833	229.335	251.116	242.147	245.991	198.586	170.4	201.149	204.992	234.46	281.865	270.334	295.958	352.331	461.233	344.643	285.708	270.334	216.523	238.304	229.335	201.149	179.368	171.681	172.962	207.555	192.18	189.618	235.741	265.209	304.926	265.209	352.331	297.239	284.427
#	Band-Index		277.99	1522420	1442620	1421320		108.557	331.757	274.116	283.082	267.711	260.026	238.25	268.992	263.868	201.104	211.351	158.833	204.946	187.014	215.194	228.003	288.206	297.172	375.308	422.702	370.184	281.801	257.464	245.936	224.16	198.542	194.699	180.609	178.047	190.856	181.89	175.485	231.846	256.183	284.363	271.554	306.139	316.386	284.363	286.925
0	-23.245		276.656	1520800	1457680	1427340		106.613	309.912	266.37	254.845	238.197	277.896	225.39	261.248	259.967	224.11	180.568	160.078	189.533	215.145	221.549	262.529	259.967	284.299	349.611	426.449	331.682	331.682	294.544	217.707	206.181	198.497	199.778	169.043	179.288	188.252	189.533	194.655	216.426	248.442	224.11	299.667	320.157	322.718	268.932	279.177
0.04227	-23.2449		275.341	1521660	1471750	1434860		104.668	314.964	253.507	250.947	247.106	279.114	207.415	259.909	249.666	195.892	175.407	176.687	198.453	198.453	229.181	245.825	250.947	316.244	349.533	402.027	334.169	295.758	250.947	222.779	206.135	208.695	192.051	195.892	189.49	185.649	190.771	185.649	226.62	220.218	236.863	268.871	280.394	313.683	290.637	294.478
0.08454	-23.2448		274.033	1526090	1486210	1443460		102.723	314.893	257.291	221.449	240.65	263.691	217.609	231.689	244.49	240.65	203.528	170.247	181.767	161.287	208.649	222.729	261.131	254.73	341.774	404.496	362.255	280.331	254.73	247.05	209.929	215.049	167.687	199.688	177.927	190.728	175.367	202.248	199.688	236.81	217.609	230.409	280.331	326.413	288.012	288.012
0.12681	-23.2449		272.743	1534790	1501930	1452330		100.777	294.346	271.31	234.197	241.876	278.989	208.602	231.637	238.036	222.679	189.405	154.852	162.53	200.923	225.239	257.233	252.114	287.947	317.382	387.769	340.417	295.626	235.477	213.721	195.804	193.244	200.923	179.167	167.649	184.286	185.566	189.405	230.358	234.197	240.596	299.465	276.429	294.346	262.352	277.709
0.16908	-23.2435		271.46	1547820	1519140	1460490		98.8301	332.664	267.411	205.996	243.101	237.983	226.467	223.909	232.865	202.157	177.847	170.17	191.922	185.524	222.629	220.07	235.424	287.882	340.341	418.389	337.782	268.69	258.454	220.07	200.878	200.878	197.039	175.288	161.214	172.729	175.288	184.245	198.319	266.131	243.101	253.337	266.131	295.559	263.572	246.939
0.21135	-23.2417		270.194	1564210	1537320	1466760		96.8848	294.214	260.955	240.488	236.65	273.747	202.112	232.813	236.65	207.229	172.691	170.132	208.508	188.041	209.787	222.579	257.117	257.117	369.686	422.133	362.011	290.376	252	208.508	212.346	202.112	202.112	198.274	171.411	190.599	173.97	200.833	196.995	230.254	205.95	243.046	248.163	324.914	305.726	264.792
0.25362	-23.2396		268.934	1582310	1555790	1470580		94.9375	327.399	295.426	246.828	250.665	274.964	212.298	269.848	219.971	213.577	185.441	159.863	168.815	214.856	209.74	227.645	250.665	283.916	346.583	448.895	383.671	283.916	248.107	223.808	205.903	182.883	184.162	173.931	180.325	179.046	176.489	166.257	195.672	198.23	234.039	303.1	304.379	331.236	287.753	283.916
0.29589	-23.2372		267.691	1599930	1573720	1472020		92.9902	334.997	288.967	245.494	260.837	267.231	217.365	241.658	218.643	222.479	177.727	203.3	210.971	186.678	210.971	264.673	269.788	311.982	412.993	467.973	372.077	320.932	250.609	218.643	212.25	184.121	232.708	199.464	167.499	191.792	196.907	191.792	226.315	222.479	242.937	317.097	318.375	358.012	318.375	308.146
0.33816	-23.2347		266.455	1615070	1590430	1471820		91.043	373.272	334.922	282.51	272.284	254.387	228.821	240.326	219.872	233.934	198.141	186.636	205.811	182.801	219.872	247.996	279.954	332.365	383.498	490.878	424.405	286.345	272.284	221.151	194.306	195.584	190.471	194.306	171.296	153.399	198.141	208.367	245.439	230.099	283.789	327.252	361.767	373.272	357.932	333.644
0.38043	-23.2331		265.235	1626200	1604900	1470770		89.0938	425.587	360.407	288.837	272.223	269.667	232.603	230.047	238.994	232.603	205.765	196.818	181.482	215.989	245.384	268.389	310.564	366.798	442.202	517.606	457.539	368.076	270.945	244.106	208.321	208.321	169.979	185.316	186.594	184.038	204.486	214.711	238.994	265.832	314.398	377.022	379.578	457.539	389.802	338.681
0.4227	-23.2327		264.026	1632630	1615910	1469620		87.1445	466.38	396.104	327.105	321.994	291.328	213.385	260.662	263.217	241.495	213.385	192.941	200.607	198.052	223.607	301.55	324.549	443.38	479.158	573.711	462.547	353.938	314.327	244.051	217.218	182.719	191.663	204.441	185.274	169.941	213.385	221.051	227.44	273.439	348.827	411.437	438.269	459.991	405.048	393.548
0.46497	-23.2323		262.823	1634490	1622090	1468910		85.1953	454.778	387.072	350.026	335.974	289.985	250.383	258.048	228.666	231.221	209.504	172.458	195.452	218.447	256.771	310.424	358.968	445.836	505.877	571.027	519.929	394.737	293.817	247.828	200.562	194.175	186.51	203.117	162.238	183.955	198.007	206.95	219.724	291.262	323.199	416.454	461.165	475.217	415.176	373.02
0.50724	-23.232		261.636	1632450	1622490	1469030		83.2461	461.062	401.034	332.067	301.414	303.969	212.012	236.278	249.05	238.832	166.033	171.142	191.577	199.24	241.387	279.702	363.996	413.806	459.784	536.415	450.844	399.757	298.86	238.832	220.952	185.191	204.349	197.963	178.805	187.745	209.457	210.735	224.783	287.365	337.175	403.589	438.072	477.665	429.132	346.116
0.54951	-23.2316		260.455	1627850	1617410	1470420		81.2969	395.836	375.406	310.285	268.147	271.978	195.364	246.44	219.625	234.948	217.072	187.703	165.996	186.426	208.133	268.147	324.331	357.53	431.589	514.587	455.85	363.914	274.532	257.932	208.133	192.811	168.55	174.934	176.211	171.103	180.042	195.364	226.01	256.655	277.086	340.93	389.452	434.143	367.745	362.637
0.59178	-23.2313		259.289	1622090	1608210	1473360		79.3457	372.769	324.258	284.683	255.321	301.279	191.491	234.895	262.981	219.576	182.554	194.044	183.831	194.044	174.895	209.363	298.726	335.747	402.13	485.11	430.216	324.258	248.938	223.406	201.704	202.98	180.001	194.044	163.405	169.788	165.959	195.321	188.938	225.959	247.661	305.109	334.47	381.705	345.96	321.704
0.63405	-23.231		258.129	1616480	1597040	1478000		77.3945	345.882	252.711	251.435	252.711	246.329	202.935	224.632	237.395	210.592	167.198	168.474	186.342	173.579	176.132	232.29	247.606	303.764	348.435	460.751	356.093	284.619	248.882	220.803	206.763	201.658	171.027	176.132	176.132	160.816	173.579	183.79	202.935	199.106	211.869	288.448	301.211	348.435	298.658	282.066
0.67632	-23.2308		256.984	1611720	1585660	1483970		75.4434	311.351	248.826	252.654	223.305	265.414	195.233	216.925	244.998	216.925	193.957	178.644	163.332	196.509	178.644	214.373	230.962	260.31	327.94	405.778	310.075	271.795	224.581	218.201	197.785	170.988	196.509	182.472	177.368	164.608	181.196	148.02	193.957	200.337	228.41	283.279	280.727	353.461	302.419	289.659
0.71859	-23.2305		255.844	1607990	1575240	1490640		73.4922	295.973	267.906	256.425	229.634	244.943	201.568	248.77	232.185	214.325	181.156	162.019	187.534	205.395	192.637	238.564	252.597	289.594	340.624	427.374	335.521	270.458	197.74	192.637	187.534	177.328	170.95	179.88	176.053	170.95	146.711	178.604	192.637	200.292	184.983	257.7	306.178	332.969	269.182	256.425
0.76086	-23.2303		254.72	1604920	1565980	1497130		71.5391	302.283	265.295	221.929	251.265	210.45	211.726	234.684	242.337	228.307	204.073	150.504	210.45	161.983	190.043	211.726	238.51	278.05	334.17	414.523	315.038	249.99	228.307	216.828	176.013	181.115	178.564	178.564	191.319	172.187	188.768	191.319	206.624	191.319	207.899	288.253	275.499	343.098	297.181	267.846
0.76086	-23.2303		253.605	1602140	1557780	1502870		69.5859	316.242	242.282	239.732	201.477	251.208	200.202	244.833	235.906	223.155	187.45	175.973	165.772	170.873	195.101	219.329	219.329	272.886	343.021	433.558	345.571	276.712	243.557	195.101	177.249	177.249	182.349	186.175	167.047	174.698	170.873	165.772	200.202	188.725	225.705	266.511	302.215	325.168	276.712	275.437
0.81562	-23.2303		252.494	1599440	1550420	1507760		67.6328	314.896	257.526	251.152	211.631	235.853	184.858	233.304	211.631	240.953	168.285	168.285	169.559	173.384	197.607	191.232	249.877	281.749	344.218	420.711	377.365	262.626	223.105	211.631	170.834	179.759	175.934	160.635	173.384	170.834	183.583	179.759	173.384	203.981	197.607	262.626	270.275	307.247	288.124	277.925
0.87037	-23.2303		251.399	1596820	1543800	1511930		65.6797	337.768	234.526	261.292	238.35	226.878	231.977	228.153	239.624	211.583	200.112	184.816	179.718	180.993	186.091	209.034	238.35	304.629	325.022	448.658	382.379	285.51	235.8	166.972	179.718	191.189	175.894	183.542	187.366	165.698	172.071	175.894	201.386	205.21	225.604	288.059	267.665	363.26	303.354	284.235
0.92513	-23.2303		250.308	1594550	1538280	1515680		63.7266	337.692	282.897	253.588	271.428	233.199	194.969	223.004	243.393	235.747	215.358	194.969	182.226	196.244	178.403	211.535	263.782	303.286	341.515	439.637	373.373	286.72	254.862	206.438	191.146	193.695	174.58	196.244	224.278	180.952	168.209	163.112	169.483	196.244	225.553	290.543	312.206	363.178	317.303	291.817
0.97989	-23.2303		249.231	1592770	1534400	1518810		61.7715	341.438	257.353	234.42	238.242	231.872	206.392	226.776	240.79	210.214	220.406	200.022	159.253	159.253	178.363	239.516	242.064	296.847	369.467	430.62	365.645	261.175	243.338	201.296	188.555	188.555	191.103	214.036	187.281	217.858	182.185	194.925	163.075	180.911	206.392	286.655	304.491	355.452	321.054	295.573
1.03464	-23.2304		248.159	1591550	1532740	1520890		59.8164	354.099	291.686	227.999	233.094	221.63	198.703	249.652	239.462	254.747	222.904	188.513	194.882	177.049	192.334	212.714	230.546	278.948	314.613	457.271	338.814	285.317	227.999	198.703	185.965	206.345	174.502	221.63	185.965	192.334	207.619	165.586	164.312	174.502	227.999	270.032	312.065	341.361	329.898	262.39
1.03464	-23.2304		247.101	1590620	1533280	1521250		57.8613	309.448	243.229	236.862	229.221	254.69	202.478	236.862	238.135	219.033	198.658	191.017	202.478	178.283	182.103	202.478	219.033	272.518	304.354	425.332	303.081	278.885	233.041	192.291	177.009	178.283	168.095	191.017	166.822	219.033	201.205	169.369	201.205	198.658	210.119	269.971	276.339	332.37	269.971	267.424
1.07691	-23.2305		246.046	1589690	1535490	1519520		55.9062	303.013	254.633	243.174	218.984	250.813	185.882	235.535	224.077	212.618	164.238	166.784	180.789	164.238	170.604	216.438	266.091	264.818	304.286	387.041	337.388	271.184	239.355	207.526	190.974	179.516	185.882	204.979	169.331	175.696	171.877	174.423	166.784	201.16	199.887	255.906	275.003	313.198	281.369	252.086
1.11918	-23.2308		245.006	1588270	1538430	1515580		53.9492	370.407	305.49	273.668	235.482	272.396	210.025	236.755	248.211	193.477	165.474	166.747	180.748	180.748	196.023	210.025	280.033	295.307	322.038	414.958	362.77	304.217	244.392	231.663	211.297	184.567	213.843	180.748	170.565	161.655	182.021	175.657	198.569	216.389	253.302	269.85	296.58	346.222	300.399	295.307
1.16145	-23.231		243.97	1585990	1541480	1509860		51.9922	447.952	371.596	351.235	306.694	310.512	211.25	259.608	225.248	198.524	181.98	174.345	197.251	183.253	220.158	265.971	318.147	380.504	449.224	515.399	464.495	379.232	325.783	269.789	223.976	185.798	207.432	176.89	189.616	179.435	169.254	174.345	286.333	257.063	344.872	362.688	395.775	417.409	409.774	366.506
1.20372	-23.2313		242.947	1582460	1544380	1503100
1.24599	-23.2316		241.932	1577520	1547280	1496320
1.28826	-23.2319		240.922	1571270	1550320	1490390
1.33053	-23.2322		239.924	1563940	1553250	1485650
1.3728	-23.2326		238.93	1556060	1555840	1482100
1.41507	-23.233		237.949	1548120	1557890	1479420
1.45734	-23.2346		236.971	1540720	1559690	1477410
1.49961	-23.2371		236.006	1534180	1561660	1475890
1.54188	-23.2395		235.044	1528610	1564240	1474830
1.58415	-23.2416		234.095	1523700	1567250	1473960
1.62642	-23.2434		233.148	1519080	1570090	1473010
1.66869	-23.2448		232.214	1514360	1571740	1471610
1.71096	-23.2447		231.287	1509450	1571330	1469710
1.75323	-23.2448		230.363	1504480	1568470	1467570
1.7955	-23.2449		229.451	1499520	1563200	1465520
1.7955	-23.2449		228.542	1494710	1556080	1463900
1.85026	-23.2449		227.644	1489960	1547800	1462700
1.90502	-23.2449		226.749	1485350	1539260	1461840
1.95978	-23.245		225.865	1480910	1531230	1461040
2.01453	-23.245		224.984	1476800	1524220	1460190
2.06929	-23.245		224.114	1472910	1518170	1459120
	--		223.246	1469050	1512760	1457860
#	Band-Index		222.39	1464840	1507480	1456500
2.06929	-23.2449		221.539	1460080	1502250	1455450
2.01453	-23.2449		220.692	1454880	1497380	1455130
1.95978	-23.2449		219.854	1449520	1493180	1455600
1.90502	-23.2449		219.019	1444500	1489770	1456530
1.85026	-23.2449		218.195	1440230	1486740	1457110
1.7955	-23.2449		217.372	1436990	1483720	1456590
1.7955	-23.2449		216.56	1434790	1480580	1454490
1.75323	-23.2448		215.75	1433500	1477860	1450960
1.71096	-23.2447		214.949	1432740	1476260	1446380
1.66869	-23.2448		214.151	1432150	1476410	1441560
1.62642	-23.2434		213.363	1431300	1478280	1437070
1.58415	-23.2416		212.58	1429930	1481290	1433300
1.54188	-23.2395		211.799	1427950	1484580	1430120
1.49961	-23.2371		211.028	1425460	1487300	1426950
1.45734	-23.2346		210.259	1422720	1489110	1423140
1.41507	-23.233		209.498	1419870	1489930	1418100
1.3728	-23.2326		208.74	1417050	1490030	1411610
1.33053	-23.2322		207.991	1414130	1489580	1403730
1.28826	-23.2319		207.243	1410950	1488880	1395000
1.24599	-23.2316		206.505	1407210	1488000	1386190
1.20372	-23.2313		205.768	1402730	1487190	1378360
1.16145	-23.231		205.04	1397360	1486460	1372310
1.11918	-23.2308		204.317	1391230	1485890	1368540
1.07691	-23.2305		203.596	1384650	1485330	1366930
1.03464	-23.2304		202.883	1378050	1484370	1366830
1.03464	-23.2304		202.172	1371950	1482490	1367400
0.97989	-23.2303		201.469	1366640	1479070	1367680
0.92513	-23.2303		200.767	1362380	1473870	1367100
0.87037	-23.2303		200.074	1358950	1466930	1365440
0.81562	-23.2303		199.383	1356030	1458750	1363010
0.76086	-23.2303		198.699	1352990	1449930	1360280
0.76086	-23.2303		198.017	1349540	1441040	1357640
0.71859	-23.2304		197.342	1345590	1432380	1355120
0.67632	-23.2307		196.672	1341490	1424120	1352630
0.63405	-23.2309		196.004	1337740	1416290	1350140
0.59178	-23.2313		195.343	1334650	1408690	1347780
0.54951	-23.2315		194.684	1332190	1401060	1345970
0.50724	-23.2318		194.032	1329930	1393080	1345030
0.46497	-23.2321		193.381	1327420	1384810	1345310
0.4227	-23.2324		192.738	1324410	1376730	1346860
0.38043	-23.2328		192.096	1321080	1369840	1349540
0.33816	-23.2343		191.461	1317830	1365280	1352710
0.29589	-23.2368		190.828	1315270	1363960	1355530
0.25362	-23.2392		190.202	1313740	1366090	1357100
0.21135	-23.2414		189.579	1313470	1371140	1357000
0.16908	-23.2432		188.958	1314370	1377970	1355300
0.12681	-23.2447		188.344	1316070	1385170	1352380
0.08454	-23.2447		187.731	1318160	1391720	1348730
0.04227	-23.2448		187.125	1320250	1396940	1344690
0	-23.2449		186.519	1322090	1400680	1340530
	--		185.921	1323450	1402900	1336270
#	Band-Index		185.324	1324200	1403670	1332080
0	-23.2431		184.733	1324110	1402990	1328010
0.04227	-23.2431		184.143	1323170	1400980	1324310
0.08454	-23.243		183.56	1321430	1397770	1321100
0.12681	-23.2423		182.98	1318920	1393600	1318490
0.16908	-23.241		182.401	1315510	1388640	1316320
0.21135	-23.2393		181.829	1311000	1382910	1314210
0.25362	-23.2373		181.257	1305420	1376650	1311770
0.29589	-23.2351		180.692	1299010	1370140	1308760
0.33816	-23.2332		180.128	1292390	1363960	1305260
0.38043	-23.2316		179.57	1286080	1358530	1301520
0.4227	-23.2293		179.012	1280520	1354090	1297840
0.46497	-23.2292		178.461	1275670	1350400	1294240
0.50724	-23.2292		177.91	1271380	1346960	1290560
0.54951	-23.2293		177.366	1267410	1343200	1286480
0.59178	-23.2295		176.825	1263750	1338820	1281830
0.63405	-23.2297		176.284	1260620	1333780	1276590
0.67632	-23.2299		175.749	1258030	1328200	1270910
0.71859	-23.2301		175.215	1255900	1322290	1264950
0.76086	-23.2301		174.687	1253730	1316090	1258680
0.76086	-23.2301		174.16	1250950	1309570	1252130
0.81562	-23.2301		173.638	1246990	1302610	1245290
0.87037	-23.2301		173.117	1241700	1295140	1238430
0.92513	-23.2301		172.601	1235180	1287050	1231900
0.97989	-23.2301		172.086	1227870	1278530	1226180
1.03464	-23.2301		171.576	1220210	1269700	1221460
1.03464	-23.2301		171.07	1212650	1260850	1217790
1.07691	-23.2299		170.564	1205540	1252230	1214930
1.11918	-23.2297		170.063	1199030	1244030	1212350
1.16145	-23.2295		169.563	1193250	1236390	1209630
1.20372	-23.2293		169.069	1188130	1229420	1206320
1.24599	-23.2292		168.574	1183580	1223210	1202260
1.28826	-23.229		168.085	1179500	1217810	1197470
1.33053	-23.229		167.597	1175730	1213360	1192160
1.3728	-23.2293		167.114	1172050	1209900	1186430
1.41507	-23.2315		166.631	1168330	1207310	1180390
1.45734	-23.2329		166.153	1164520	1205210	1174010
1.49961	-23.2349		165.678	1160820	1202930	1167280
1.54188	-23.2371		165.203	1157410	1199860	1160260
1.58415	-23.2392		164.734	1154440	1195490	1152980
1.62642	-23.2409		164.265	1151910	1189760	1145610
1.66869	-23.2423		163.8	1149550	1182960	1138140
1.71096	-23.2429		163.336	1147030	1175540	1130680
1.75323	-23.243		162.877	1143970	1167910	1123270
1.7955	-23.2429		162.418	1140100	1160400	1116110
1.7955	-23.2429		161.964	1135340	1153150	1109430
1.85026	-23.2429		161.511	1129780	1146240	1103590
1.90502	-23.243		161.062	1123540	1139630	1098710
1.95978	-23.2431		160.616	1116860	1133330	1094820
2.01453	-23.2431		160.169	1110060	1127140	1091730
2.06929	-23.2431		159.728	1103320	1120840	1089080
	--		159.287	1096860	1114280	1086480
#	Band-Index		158.85	1090630	1107310	1083710
2.06929	-23.2431		158.414	1084580	1099970	1080570
2.01453	-23.2431		157.982	1078660	1092280	1076930
1.95978	-23.243		157.55	1072750	1084410	1072580
1.90502	-23.243		157.123	1066820	1076360	1067430
1.85026	-23.2429		156.696	1060910	1068180	1061420
1.7955	-23.2429		156.274	1054960	1059990	1054630
1.7955	-23.2429		155.853	1049050	1051880	1047290
1.75323	-23.243		155.433	1043160	1044110	1039560
1.71096	-23.2429		155.017	1037230	1036780	1031600
1.66869	-23.2423		154.602	1031230	1029990	1023550
1.62642	-23.2409		154.19	1025170	1023710	1015480
1.58415	-23.2392		153.779	1019200	1017770	1007500
1.54188	-23.2371		153.372	1013340	1011930	999707
1.49961	-23.2349		152.966	1007770	1005950	992251
1.45734	-23.2329		152.563	1002370	999539	985149
1.41507	-23.2315		152.162	997019	992681	978351
1.3728	-23.2293		151.762	991589	985427	971805
1.33053	-23.229		151.365	985818	977894	965312
1.28826	-23.229		150.969	979692	970234	958796
1.24599	-23.2292		150.577	973223	962566	952167
1.20372	-23.2293		150.185	966464	955052	945483
1.16145	-23.2295		149.796	959495	947592	938651
1.11918	-23.2297		149.408	952445	940174	931768
1.07691	-23.2299		149.024	945364	932737	924851
1.03464	-23.2301		148.64	938387	925158	917922
1.03464	-23.2301		148.26	931566	917572	911070
0.97989	-23.2301		147.881	924876	910068	904231
0.92513	-23.2301		147.503	918287	902733	897406
0.87037	-23.2301		147.129	911618	895458	890373
0.81562	-23.2301		146.754	904692	888174	883022
0.76086	-23.2301		146.383	897319	880531	875165
0.76086	-23.2301		146.013	889555	872298	866815
0.71859	-23.2299		145.646	881374	863400	857988
0.67632	-23.2296		145.279	872866	853853	848863
0.63405	-23.2295		144.916	864045	843840	839544
0.59178	-23.2293		144.552	855051	833502	830183
0.54951	-23.2292		144.193	845906	822990	820801
0.50724	-23.2291		143.835	836707	812544	811596
0.46497	-23.229		143.477	827508	802355	802577
0.4227	-23.2293		143.123	818336	792415	793778
0.38043	-23.2314		142.768	809263	782830	785163
0.33816	-23.2327		142.417	800227	773284	776464
0.29589	-23.235		142.067	791292	763639	767445
0.25362	-23.2371		141.719	782305	753471	757873
0.21135	-23.2391		141.372	773281	742732	747605
0.16908	-23.2408		141.028	764160	731358	736707
0.12681	-23.2421		140.684	755065	719518	725242
0.08454	-23.2429		140.343	746043	707406	713443
0.04227	-23.2431		140.004	737217	695433	701425
0	-23.2431		139.665	728715	683768	689339
	--		139.329	720628	672522	677054
#	Band-Index		138.993	712798	661510	664691
0	-23.2349		138.661	705092	650518	651989
0.04227	-23.2349		138.328	697169	639251	638941
0.08454	-23.2348		137.999	688764	627462	625410
0.12681	-23.2347		137.669	679642	614824	611449
0.16908	-23.2344		137.343	669668	601176	596929
0.21135	-23.2342		137.017	658792	586365	581875
0.25362	-23.234		136.693	647368	570643	566699
0.29589	-23.2337		136.372	635728	554079	551791
0.33816	-23.2326		136.05	624345	537280	537851
0.38043	-23.2305		135.731	613390	520480	525352
0.4227	-23.2292		135.413	602842	503855	514616
0.46497	-23.2266		135.097	592370	487310	505350
0.50724	-23.2242		134.781	581596	470791	496982
0.54951	-23.2221		134.468	569924	454087	488808
0.59178	-23.2215		134.156	557264	437331	479786
0.63405	-23.2217		133.846	543450	420406	469302
0.67632	-23.2218		133.536	528658	403749	456590
0.71859	-23.2218		133.229	513054	387203	441659
0.76086	-23.2218		132.923	496779	370900	424667
0.76086	-23.2218		132.617	480004	354999	406369
0.81562	-23.2218		132.315	462794	339993	388088
0.87037	-23.2218		132.012	445773	326890	371096
0.92513	-23.2217		131.712	429195	315825	356260
0.97989	-23.2217		131.412	413669	306896	344028
1.03464	-23.2217		131.114	399442	299267	333824
1.03464	-23.2217		130.817	386440	291848	325058
1.07691	-23.2217		130.522	374311	284446	317062
1.11918	-23.2216		130.227	362557	276795	309595
1.16145	-23.2215		129.935	350931	269100	302827
1.20372	-23.2214		129.645	339023	261813	297157
1.24599	-23.222		129.354	327434	255669	293223
1.28826	-23.2241		129.066	316716	251526	291218
1.33053	-23.2264		128.778	307535	250022	291413
1.3728	-23.2289		128.492	300562	251858	293202
1.41507	-23.2304		128.206	295985	256814	296089
1.45734	-23.2326		127.923	293404	264248	299605
1.49961	-23.2333		127.64	292339	272959	303393
1.54188	-23.2336		127.36	292295	281611	307499
1.58415	-23.2339		127.079	292612	289211	311961
1.62642	-23.2341		126.801	293208	295426	316652
1.66869	-23.2342		126.524	294014	300741	321266
1.71096	-23.2344		126.247	295371	306222	325441
1.75323	-23.2344		125.973	297390	313142	328599
1.7955	-23.2345		125.698	300488	322543	330500
1.7955	-23.2345		125.426	304428	334971	331221
1.85026	-23.2346		125.154	308888	350060	331008
1.90502	-23.2347		124.884	313053	366652	330075
1.95978	-23.2349		124.614	315977	383148	328835
2.01453	-23.235		124.347	317122	397859	327654
2.06929	-23.2349		124.079	316382	409513	326898
	--		123.814	314402	418090	327109
#	Band-Index		123.55	312335	424386	328675
2.06929	-23.2343		123.286	311147	429462	331906
2.01453	-23.2344		123.024	311297	433889	336757
1.95978	-23.2344		122.763	312773	437438	343191
1.90502	-23.2343		122.503	315248	439293	351031
1.85026	-23.2343		122.243	318361	439080	360123
1.7955	-23.2345		121.986	322138	436819	370402
1.7955	-23.2345		121.729	326549	433367	381697
1.75323	-23.2344		121.473	331405	429185	393386
1.71096	-23.2344		121.218	336540	424723	404660
1.66869	-23.2342		120.965	341642	420308	414636
1.62642	-23.2341		120.713	346515	416579	422798
1.58415	-23.2339		120.461	351177	414204	429216
1.54188	-23.2336		120.211	355597	413938	434704
1.49961	-23.2333		119.961	359734	415571	440175
1.45734	-23.2326		119.713	363303	418389	446414
1.41507	-23.2304		119.465	366284	421504	453665
1.3728	-23.2289		119.219	368806	424252	461590
1.33053	-23.2264		118.973	371245	426573	469637
1.28826	-23.2241		118.73	374352	428984	477391
1.24599	-23.222		118.486	378883	432234	484719
1.20372	-23.2214		118.244	385380	436698	491839
1.16145	-23.2215		118.003	394067	442448	498906
1.11918	-23.2216		117.762	404730	449131	505782
1.07691	-23.2217		117.523	416676	456377	511793
1.03464	-23.2217		117.284	428956	463801	516112
1.03464	-23.2217		117.047	440540	471229	518825
0.97989	-23.2217		116.81	450661	478655	520682
0.92513	-23.2217		116.575	459205	486128	523377
0.87037	-23.2218		116.34	466173	493476	528456
0.81562	-23.2218		116.107	472067	500466	536799
0.76086	-23.2218		115.874	477273	506515	548186
0.76086	-23.2218		115.643	482187	511280	561415
0.71859	-23.2218		115.412	487020	514487	574399
0.67632	-23.2217		115.182	491983	516262	584876
0.63405	-23.2216		114.953	496895	516935	590933
0.59178	-23.2215		114.725	501742	517163	591634
0.54951	-23.2216		114.498	506386	517697	587728
0.50724	-23.2238		114.271	510965	519156	581085
0.46497	-23.2261		114.046	515502	521400	574061
0.4227	-23.2288		113.821	519987	523723	568717
0.38043	-23.2305		113.598	524197	524844	566184
0.33816	-23.2326		113.375	527733	524112	566733
0.29589	-23.2331		113.153	530220	521732	570062
0.25362	-23.2334		112.933	531582	519033	575275
0.21135	-23.2336		112.712	531790	517399	581343
0.16908	-23.2338		112.493	531266	518156	587221
0.12681	-23.234		112.274	530601	521672	592178
0.08454	-23.2342		112.057	530625	527546	595915
0.04227	-23.2343		111.84	531817	534909	598451
0	-23.2343		111.624	534217	543142	600309
	--		111.409	537521	551874	601905
#	Band-Index		111.195	541137	561097	603708
0	-23.2284		110.982	544640	570822	605960
0.04227	-23.2283		110.769	547674	580934	608691
0.08454	-23.2284		110.557	549836	590964	611722
0.12681	-23.2284		110.346	550918	600328	615090
0.16908	-23.2284		110.136	550825	608597	618728
0.21135	-23.2284		109.926	549780	615437	622836
0.25362	-23.2285		109.718	548091	620591	627427
0.29589	-23.2285		109.51	546083	623978	632634
0.33816	-23.2286		109.303	544042	625862	638539
0.38043	-23.2284		109.096	542246	626790	645308
0.4227	-23.2273		108.891	540882	627550	652994
0.46497	-23.2252		108.687	540171	628970	661432
0.50724	-23.2232		108.483	540200	631733	670131
0.54951	-23.2215		108.28	541012	636472	678412
0.59178	-23.2211		108.077	542511	643477	685505
0.63405	-23.2214		107.876	544629	652529	690913
0.67632	-23.2215		107.674	547419	663039	694738
0.71859	-23.2217		107.475	550862	674139	697761
0.76086	-23.2218		107.275	555256	685066	701033
0.76086	-23.2218		107.077	560896	695069	705672
0.81562	-23.2218		106.878	568012	703801	712040
0.87037	-23.2217		106.681	576736	710932	719453
0.92513	-23.2217		106.485	586857	716279	726501
0.97989	-23.2216		106.289	597774	719687	731518
1.03464	-23.2217		106.094	608798	720762	733351
1.03464	-23.2217		105.9	619126	719158	731600
1.07691	-23.2216		105.706	628497	714742	726765
1.11918	-23.2214		105.513	637055	708029	719824
1.16145	-23.2212		105.321	645513	700219	712131
1.20372	-23.2208		105.129	654625	693039	705163
1.24599	-23.2213		104.939	664599	687814	699896
1.28826	-23.2227		104.748	675001	685213	696889
1.33053	-23.2247		104.559	684760	685138	696287
1.3728	-23.2268		104.371	692768	687152	698151
1.41507	-23.228		104.182	698568	691204	702550
1.45734	-23.2283		103.995	702333	697222	709447
1.49961	-23.2285		103.808	705077	705335	718340
1.54188	-23.2285		103.623	707813	715315	728085
1.58415	-23.2286		103.437	711784	726603	737389
1.62642	-23.2286		103.252	717508	738454	744950
1.66869	-23.2287		103.068	725197	749874	750143
1.71096	-23.2287		102.885	734347	759905	753167
1.75323	-23.2287		102.702	744315	767960	755175
1.7955	-23.2288		102.52	754478	774061	757866
1.7955	-23.2288		102.339	764613	778988	763178
1.85026	-23.2287		102.158	774872	784124	772551
1.90502	-23.2286		101.978	785596	790651	786683
1.95978	-23.2285		101.798	797042	799038	805118
2.01453	-23.2285		101.619	809149	808746	826395
2.06929	-23.2284		101.441	821483	818580	848198
	--		101.263	833112	827036	868014
#	Band-Index		101.086	843127	833085	884091
2.06929	-23.2283		100.91	850867	836329	895804
2.01453	-23.2284		100.734	856039	836895	903760
1.95978	-23.2285		100.559	859043	835492	909466
1.90502	-23.2286		100.385	860975	832999	914523
1.85026	-23.2287		100.21	862931	830535	920123
1.7955	-23.2288		100.037	865758	828981	926753
1.7955	-23.2288		99.8639	869527	828883	934058
1.75323	-23.2287		99.6921	873377	830214	940782
1.71096	-23.2287		99.5201	876083	832536	945148
1.66869	-23.2287		99.3494	876779	834951	945602
1.62642	-23.2286		99.1786	875274	836936	941693
1.58415	-23.2286		99.0091	872336	838115	934533
1.54188	-23.2285		98.8394	869242	838390	926457
1.49961	-23.2285		98.6711	867219	837962	920118
1.45734	-23.2283		98.5034	866889	836964	917715
1.41507	-23.228		98.3354	868148	835735	920320
1.3728	-23.2268		98.1688	870546	834899	928032
1.33053	-23.2247		98.002	873673	834964	940543
1.28826	-23.2227		97.8366	877215	836535	956826
1.24599	-23.2213		97.6709	881043	839696	975581
1.20372	-23.2208		97.5065	884919	844393	995025
1.16145	-23.2212		97.3419	888727	850286	1013260
1.11918	-23.2214		97.1787	892158	856815	1028660
1.07691	-23.2216		97.0152	895109	863206	1040300
1.03464	-23.2217		96.8531	897596	868665	1047990
1.03464	-23.2217		96.6914	899982	872629	1052410
0.97989	-23.2216		96.5296	902882	875011	1054540
0.92513	-23.2217		96.3691	906570	876260	1055160
0.87037	-23.2217		96.2083	910829	877074	1054980
0.81562	-23.2218		96.0488	914527	877876	1054370
0.76086	-23.2218		95.8891	916521	879107	1053820
0.76086	-23.2218		95.7307	916176	881007	1053890
0.71859	-23.2217		95.5721	913865	884365	1055020
0.67632	-23.2215		95.4147	910572	889606	1057050
0.63405	-23.2212		95.2571	907742	896860	1059240
0.59178	-23.221		95.1008	906275	905393	1060190
0.54951	-23.2215		94.945	906574	913878	1058760
0.50724	-23.2227		94.7889	908372	921035	1054240
0.46497	-23.2247		94.6341	911058	926106	1046760
0.4227	-23.2267		94.4791	913967	929173	1037230
0.38043	-23.2279		94.3253	916841	931182	1026650
0.33816	-23.2282		94.1713	919663	933124	1016130
0.29589	-23.2282		94.0185	922662	936127	1006990
0.25362	-23.2282		93.8654	926479	940929	1000450
0.21135	-23.2283		93.7136	931707	948137	997755
0.16908	-23.2283		93.5616	938657	957874	999595
0.12681	-23.2283		93.4108	947147	969784	1005540
0.08454	-23.2283		93.2604	956263	982861	1014290
0.04227	-23.2283		93.1099	964710	995660	1023950
0	-23.2283		92.9605	971237	1006740	1032430
	--		92.8109	975307	1014910	1038280
#	Band-Index		92.6625	977107	1019830	1040720
0	-23.2213		92.5138	977802	1021580	1039950
0.04227	-23.2213		92.3664	978521	1020920	1036520
0.08454	-23.2213		92.2187	980115	1018600	1031220
0.12681	-23.2212		92.0721	982680	1015380	1024830
0.16908	-23.2211		91.9254	985971	1011540	1018160
0.21135	-23.2211		91.7798	989634	1007320	1012080
0.25362	-23.221		91.6346	993541	1002840	1007160
0.29589	-23.2209		91.4893	997803	998553	1003820
0.33816	-23.2209		91.3451	1002390	995047	1001780
0.38043	-23.2209		91.2006	1007390	992617	1000400
0.4227	-23.2209		91.0573	1012380	991471	998706
0.46497	-23.221		90.9138	1017170	991497	996438
0.50724	-23.2211		90.7713	1021280	992442	993502
0.54951	-23.2211		90.6287	1024320	994038	990347
0.59178	-23.2203		90.4872	1025760	995787	987619
0.63405	-23.2189		90.3454	1025350	997375	985524
0.67632	-23.2179		90.2048	1022960	998602	984148
0.71859	-23.2173		90.0646	1019070	999570	983591
0.76086	-23.2172		89.9241	1014420	1000740	983911
0.76086	-23.2172		89.7848	1010040	1002620	985425
0.81562	-23.2172		89.6453	1006870	1005340	988366
0.87037	-23.2172		89.5068	1005240	1008710	992690
0.92513	-23.2172		89.3681	1004890	1012130	998292
0.97989	-23.2172		89.2305	1005060	1015140	1004770
1.03464	-23.2171		89.0926	1005130	1017820	1011930
1.03464	-23.2171		88.9558	1004800	1020710	1019350
1.07691	-23.2173		88.8188	1005030	1025000	1026350
1.11918	-23.2179		88.6829	1007070	1031850	1032100
1.16145	-23.2188		88.5474	1012180	1041960	1035640
1.20372	-23.2202		88.4117	1020700	1055090	1036460
1.24599	-23.2206		88.277	1031650	1069910	1034970
1.28826	-23.2209		88.142	1042770	1084550	1031860
1.33053	-23.2208		88.0082	1051740	1097100	1028320
1.3728	-23.2208		87.8741	1056740	1106250	1025260
1.41507	-23.2208		87.741	1057060	1111610	1023120
1.45734	-23.2209		87.6077	1053560	1113710	1022060
1.49961	-23.221		87.4755	1047960	1113400	1021870
1.54188	-23.2211		87.343	1042000	1111930	1022480
1.58415	-23.2212		87.2116	1037030	1110060	1023700
1.62642	-23.2213		87.0805	1033360	1108340	1025410
1.66869	-23.2213		86.9492	1030760	1106590	1027470
1.71096	-23.2214		86.8189	1028700	1104350	1029500
1.75323	-23.2215		86.6884	1026580	1101310	1030930
1.7955	-23.2215		86.5589	1024110	1097190	1031660
1.7955	-23.2215		86.4292	1021130	1092390	1031740
1.85026	-23.2215		86.3005	1017920	1087370	1031510
1.90502	-23.2214		86.1715	1014590	1082770	1031450
1.95978	-23.2214		86.0436	1011340	1078700	1031520
2.01453	-23.2214		85.916	1008280	1075000	1031630
2.06929	-23.2213		85.7882	1005430	1071280	1031340
	--		85.6614	1002980	1067530	1030610
#	Band-Index		85.5344	1001210	1063650	1029640
2.06929	-23.2213		85.4083	1000260	1060120	1028710
2.01453	-23.2213		85.282	1000250	1057320	1028460
1.95978	-23.2214		85.1566	1001060	1055730	1029250
1.90502	-23.2214		85.0311	1002630	1055770	1031400
1.85026	-23.2214		84.9065	1004750	1057990	1034830
1.7955	-23.2215		84.7817	1006930	1062660	1039150
1.7955	-23.2215		84.6578	1008720	1069450	1043880
1.75323	-23.2215		84.5343	1009630	1077730	1048460
1.71096	-23.2214		84.4106	1009330	1086440	1052130
1.66869	-23.2213		84.2878	1008000	1094430	1054210
1.62642	-23.2213		84.1648	1005940	1100740	1054310
1.58415	-23.2211		84.0427	1003600	1105010	1052380
1.54188	-23.2211		83.9204	1001640	1107450	1048770
1.49961	-23.221		83.7991	1000050	1108600	1044110
1.45734	-23.2209		83.6775	998874	1108980	1039060
1.41507	-23.2208		83.5568	997608	1108920	1034050
1.3728	-23.2208		83.436	995716	1108320	1029040
1.33053	-23.2208		83.316	992916	1107210	1023900
1.28826	-23.2209		83.1963	989168	1105530	1018770
1.24599	-23.2206		83.0765	985048	1103440	1013810
1.20372	-23.2202		82.9576	981167	1101020	1009440
1.16145	-23.2188		82.8384	978216	1098390	1006130
1.11918	-23.2179		82.7202	976462	1095940	1003930
1.07691	-23.2173		82.6017	975950	1094130	1002820
1.03464	-23.2171		82.4841	976482	1093560	1002660
1.03464	-23.2171		82.3663	977674	1094720	1003000
0.97989	-23.2172		82.2494	979448	1097810	1003550
0.92513	-23.2171		82.1323	981712	1102450	1003810
0.87037	-23.2172		82.016	984372	1107790	1003700
0.81562	-23.2171		81.9001	987201	1113080	1002770
0.76086	-23.2172		81.784	989462	1117620	1000660
0.76086	-23.2172		81.6687	990190	1120860	997237
0.71859	-23.2173		81.5532	988738	1122670	992443
0.67632	-23.2178		81.4386	985176	1123060	986737
0.63405	-23.2186		81.3237	980289	1122350	981279
0.59178	-23.2198		81.2098	975533	1120810	977094
0.54951	-23.2206		81.0956	972136	1119000	974985
0.50724	-23.2209		80.9822	970640	1117200	975335
0.46497	-23.2209		80.8687	970888	1115290	977759
0.4227	-23.2208		80.756	971956	1113030	981680
0.38043	-23.2208		80.6436	973203	1110080	986371
0.33816	-23.2209		80.531	974139	1106100	991311
0.29589	-23.2209		80.4192	974654	1100990	996020
0.25362	-23.221		80.3072	975156	1094850	1000300
0.21135	-23.221		80.1961	976088	1087880	1003710
0.16908	-23.2211		80.0847	977863	1080110	1005880
0.12681	-23.2212		79.9742	980440	1072020	1006310
0.08454	-23.2213		79.8635	983566	1063780	1004880
0.04227	-23.2213		79.7535	986698	1055890	1001870
0	-23.2213		79.6434	989278	1048810	998140
	--		79.5341	991321	1042990	994274
#	Band-Index		79.4251	992925	1039290	990954
0	-23.2155		79.3158	994484	1038580	988317
0.04227	-23.2155		79.2074	996874	1041740	986284
0.08454	-23.2155		79.0988	1000920	1049220	984682
0.12681	-23.2157		78.9909	1007190	1060630	983197
0.16908	-23.216		78.8829	1015780	1074960	981723
0.21135	-23.2163		78.7757	1025980	1090410	980444
0.25362	-23.2168		78.6682	1036360	1104930	979634
0.29589	-23.2173		78.5616	1045470	1116460	979540
0.33816	-23.2179		78.4547	1051630	1123810	980485
0.38043	-23.2184		78.3486	1054140	1126510	982703
0.4227	-23.219		78.2428	1053400	1125280	986617
0.46497	-23.2196		78.1368	1050580	1121380	992514
0.50724	-23.2201		78.0316	1047140	1116490	1000450
0.54951	-23.2205		77.9262	1044570	1111980	1010260
0.59178	-23.2196		77.8215	1043720	1108760	1020490
0.63405	-23.2181		77.7166	1044890	1106840	1030030
0.67632	-23.2171		77.6125	1047500	1105570	1037460
0.71859	-23.2166		77.5082	1051010	1104130	1042410
0.76086	-23.2164		77.4047	1054800	1101870	1045000
0.76086	-23.2164		77.301	1058480	1098680	1046080
0.81562	-23.2164		77.198	1061970	1094870	1046800
0.87037	-23.2164		77.0952	1065300	1090490	1047920
0.92513	-23.2163		76.9923	1068400	1085690	1049750
0.97989	-23.2163		76.8902	1071880	1080740	1052280
1.03464	-23.2163		76.7878	1076310	1076300	1055090
1.03464	-23.2163		76.6862	1082420	1073140	1057730
1.07691	-23.2164		76.5843	1090290	1072120	1059840
1.11918	-23.2171		76.4832	1099140	1073760	1061070
1.16145	-23.218		76.382	1107440	1078010	1061370
1.20372	-23.2192		76.2814	1113310	1084170	1060630
1.24599	-23.2203		76.1806	1115620	1090810	1058790
1.28826	-23.2199		76.0806	1114060	1096550	1056050
1.33053	-23.2194		75.9809	1109010	1100640	1052530
1.3728	-23.2188		75.8809	1101740	1103130	1048820
1.41507	-23.2182		75.7816	1093460	1104230	1045170
1.45734	-23.2176		75.6822	1085080	1104370	1041880
1.49961	-23.217		75.5835	1077450	1104100	1039340
1.54188	-23.2165		75.4846	1070540	1103740	1037810
1.58415	-23.2159		75.3864	1064590	1103670	1037270
1.62642	-23.2155		75.2879	1059440	1104500	1037900
1.66869	-23.215		75.1903	1055450	1106580	1039510
1.71096	-23.2146		75.0923	1052800	1109690	1041570
1.75323	-23.2144		74.9952	1051710	1113220	1043530
1.7955	-23.2143		74.8982	1052020	1116210	1044700
1.7955	-23.2143		74.8011	1053080	1117590	1044930
1.85026	-23.2144		74.7047	1054050	1116700	1044050
1.90502	-23.2148		74.608	1053700	1113640	1042390
1.95978	-23.2151		74.5121	1051670	1108730	1039910
2.01453	-23.2155		74.4159	1048100	1103490	1036950
2.06929	-23.2155		74.3205	1044150	1099280	1033840
	--		74.2248	1040830	1097240	1031250
#	Band-Index		74.1299	1038530	1097950	1029680
2.06929	-23.2141		74.0347	1037390	1100820	1029620
2.01453	-23.2142		73.9402	1036690	1104960	1031020
1.95978	-23.2142		73.846	1035740	1108900	1033360
1.90502	-23.2141		73.7516	1034280	1111320	1036010
1.85026	-23.2142		73.6578	1032510	1111340	1038370
1.7955	-23.2143		73.5639	1030590	1108810	1040170
1.7955	-23.2143		73.4706	1028490	1104650	1041290
1.75323	-23.2144		73.3771	1026090	1100160	1041830
1.71096	-23.2146		73.2843	1023280	1096370	1041790
1.66869	-23.215		73.1913	1020210	1093790	1040880
1.62642	-23.2155		73.099	1017300	1092210	1038460
1.58415	-23.2159		73.0065	1014890	1091050	1033730
1.54188	-23.2164		72.9146	1013310	1089220	1026510
1.49961	-23.217		72.823	1012390	1086150	1016800
1.45734	-23.2176		72.7311	1011550	1081470	1005310
1.41507	-23.2182		72.6399	1009700	1074970	992515
1.3728	-23.2188		72.5486	1006240	1066720	979391
1.33053	-23.2194		72.4578	1000370	1056870	966378
1.28826	-23.2199		72.3669	992419	1045850	953955
1.24599	-23.2203		72.2767	983233	1034080	942882
1.20372	-23.2191		72.1862	974028	1021860	933342
1.16145	-23.218		72.0964	966008	1009470	926013
1.11918	-23.2171		72.0064	959948	997102	921245
1.07691	-23.2164		71.917	955692	984602	918836
1.03464	-23.2163		71.8278	952736	972253	918308
1.03464	-23.2163		71.7385	949670	960100	918568
0.97989	-23.2163		71.6498	945697	948125	918226
0.92513	-23.2163		71.5609	940350	936655	916297
0.87037	-23.2164		71.4726	933449	925702	912344
0.81562	-23.2164		71.3842	925210	915958	906750
0.76086	-23.2164		71.2963	915829	907560	899796
0.76086	-23.2164		71.2083	905639	901025	892275
0.71859	-23.2165		71.1209	894789	896039	883806
0.67632	-23.2171		71.0333	883834	892446	874640
0.63405	-23.218		70.9463	873252	889339	864656
0.59178	-23.2191		70.8596	863651	885891	854030
0.54951	-23.2203		70.7726	855464	881801	843045
0.50724	-23.2199		70.6863	849008	876855	832190
0.46497	-23.2193		70.5998	843847	871033	821895
0.4227	-23.2188		70.5138	839789	864298	812293
0.38043	-23.2182		70.4277	835705	856740	803823
0.33816	-23.2175		70.3422	831101	848611	796507
0.29589	-23.2169		70.2566	825399	840114	790966
0.25362	-23.2163		70.1715	818766	831537	786795
0.21135	-23.2157		70.0866	811099	823680	784272
0.16908	-23.2153		70.0015	802788	816571	782487
0.12681	-23.2148		69.9171	794515	810317	780710
0.08454	-23.2145		69.8324	786211	805030	777864
0.04227	-23.2142		69.7483	778384	800609	773740
0	-23.2141		69.6641	771563	796865	767747
	--		69.5804	765734	793868	760569
#	Band-Index		69.4966	760895	791227	752318
0	-23.2138		69.4133	757012	788536	743180
0.04227	-23.2138		69.3299	753583	785493	733575
0.08454	-23.2137		69.2471	749972	781912	723729
0.12681	-23.2137		69.1644	746109	777905	713880
0.16908	-23.2137		69.0815	741773	773860	704486
0.21135	-23.2136		68.9993	736807	769567	695536
0.25362	-23.2135		68.9168	731514	764812	687396
0.29589	-23.2135		68.835	726128	759386	679942
0.33816	-23.2134		68.7529	721059	753409	673199
0.38043	-23.2134		68.6714	716285	746799	667482
0.4227	-23.2134		68.5898	711911	739962	662625
0.46497	-23.2137		68.5087	707701	733215	658648
0.50724	-23.2139		68.4274	703429	726462	655155
0.54951	-23.2139		68.3467	699199	719778	652345
0.59178	-23.2139		68.2661	694499	713382	649783
0.63405	-23.2137		68.1854	689563	706647	647093
0.67632	-23.2136		68.1053	684262	699684	644205
0.71859	-23.2135		68.025	678564	692623	640814
0.76086	-23.2135		67.9452	672679	685396	637070
0.76086	-23.2135		67.8653	667080	678240	632801
0.81562	-23.2135		67.7859	661957	671747	628559
0.87037	-23.2135		67.7063	657506	666133	624178
0.92513	-23.2136		67.6273	653693	661589	620049
0.97989	-23.2137		67.5481	650204	658365	616184
1.03464	-23.2137		67.4694	646934	656252	612751
1.03464	-23.2137		67.3909	643362	654903	609452
1.07691	-23.2137		67.3123	639357	653986	606549
1.11918	-23.2138		67.2342	634893	652918	603862
1.16145	-23.2139		67.1559	630191	651361	601566
1.20372	-23.214		67.0781	625285	649073	599606
1.24599	-23.2141		67.0002	620491	646270	597416
1.28826	-23.2139		66.9228	615453	643016	594937
1.33053	-23.2137		66.8453	610351	639533	591968
1.3728	-23.2135		66.7682	605089	635770	588496
1.41507	-23.2133		66.6911	599006	631642	584440
1.45734	-23.2133		66.6144	592545	627051	580116
1.49961	-23.2133		66.5379	585768	621954	575528
1.54188	-23.2133		66.4612	579104	616356	570767
1.58415	-23.2134		66.3851	573101	610653	566106
1.62642	-23.2135		66.3087	568034	605133	561559
1.66869	-23.2135		66.233	563929	600245	557287
1.71096	-23.2136		66.157	560512	596622	553500
1.75323	-23.2137		66.0815	557936	594023	550078
1.7955	-23.2137		66.0059	555559	592732	547386
1.7955	-23.2137		65.9308	553647	591888	545294
1.85026	-23.2138		65.8555	551718	591111	543520
1.90502	-23.2138		65.7807	549679	589837	542067
1.95978	-23.2138		65.7062	547146	587261	540418
2.01453	-23.2138		65.6314	543754	583450	537925
2.06929	-23.2138		65.5571	539470	578465	534626
	--		65.4827	534345	572808	530578
#	Band-Index		65.4088	528810	567207	525840
2.06929	-23.2138		65.3347	523169	562149	521145
2.01453	-23.2138		65.2611	517731	557517	516877
1.95978	-23.2137		65.1873	512813	552824	513122
1.90502	-23.2137		65.1141	508494	547606	509507
1.85026	-23.2137		65.0406	504557	541323	505520
1.7955	-23.2137		64.9677	500702	534086	500780
1.7955	-23.2137		64.895	497006	526097	495363
1.75323	-23.2137		64.822	493324	517671	489499
1.71096	-23.2136		64.7496	490098	509504	483569
1.66869	-23.2135		64.677	487107	501944	478037
1.62642	-23.2135		64.6049	484635	495004	472899
1.58415	-23.2134		64.5326	482382	488772	468085
1.54188	-23.2133		64.4608	480121	482942	463591
1.49961	-23.2133		64.3888	477485	477294	459359
1.45734	-23.2133		64.3174	474547	471825	455387
1.41507	-23.2133		64.2457	471024	466319	451924
1.3728	-23.2135		64.1745	467300	461168	449162
1.33053	-23.2137		64.1036	463469	456519	447162
1.28826	-23.2139		64.0324	460192	452243	446073
1.24599	-23.214		63.9617	457623	448847	445854
1.20372	-23.214		63.8909	456089	446331	446382
1.16145	-23.2139		63.8205	455122	444785	447371
1.11918	-23.2138		63.7499	454545	443981	448551
1.07691	-23.2137		63.6799	453982	443506	449432
1.03464	-23.2137		63.6096	452850	443203	449745
1.03464	-23.2137		63.5399	451166	442939	449270
0.97989	-23.2136		63.47	448869	442409	447823
0.92513	-23.2136		63.4005	445915	441790	445637
0.87037	-23.2135		63.3312	442367	440868	442954
0.81562	-23.2135		63.2618	438413	440074	439716
0.76086	-23.2134		63.1928	434422	439341	436346
0.76086	-23.2134		63.1236	430777	438640	433158
0.71859	-23.2135		63.0549	427598	438023	430273
0.67632	-23.2135		62.986	425011	436758	427446
0.63405	-23.2136		62.9177	422504	434895	424671
0.59178	-23.2137		62.8491	419862	431669	421544
0.54951	-23.2138		62.781	416490	427509	417939
0.50724	-23.2137		62.7127	412368	422203	413742
0.46497	-23.2136		62.6449	407591	416789	408991
0.4227	-23.2134		62.5773	402309	411344	404063
0.38043	-23.2131		62.5095	396806	406526	398912
0.33816	-23.2132		62.4421	391668	402454	393808
0.29589	-23.2131		62.3746	386814	398985	389026
0.25362	-23.2132		62.3075	382507	396002	384308
0.21135	-23.2133		62.2403	378758	393145	379979
0.16908	-23.2133		62.1735	375719	390721	376201
0.12681	-23.2134		62.1065	373550	388625	372974
0.08454	-23.2135		62.04	372233	386485	370559
0.04227	-23.2137		61.9734	371496	384667	368995
0	-23.2138		61.9071	371013	382590	367748
	--		61.8411	370306	380205	367021
#	Band-Index		61.7748	369227	377462	366386
0	-23.2098		61.709	367564	374467	365787
0.04227	-23.2099		61.6431	365332	371543	364545
0.08454	-23.21		61.5776	362734	368689	362716
0.12681	-23.2103		61.5119	359885	366165	359936
0.16908	-23.2106		61.4467	356832	364078	356486
0.21135	-23.2111		61.3813	353895	362209	352325
0.25362	-23.2116		61.3163	350757	360554	348141
0.29589	-23.2121		61.2512	347535	359271	343944
0.33816	-23.2125		61.1865	344115	358153	340263
0.38043	-23.213		61.122	340846	357401	337075
0.4227	-23.2133		61.0573	338026	356905	334383
0.46497	-23.2133		60.993	335653	356814	332022
0.50724	-23.2133		60.9286	333932	357018	330154
0.54951	-23.2134		60.8646	332866	357243	328698
0.59178	-23.2135		60.8004	332411	357603	327853
0.63405	-23.2135		60.7367	332050	357625	327294
0.67632	-23.2134		60.6728	331501	357313	326787
0.71859	-23.2133		60.6093	330167	356415	325810
0.76086	-23.2133		60.5457	328158	354932	324242
0.76086	-23.2133		60.4825	325270	352771	321682
0.81562	-23.2132		60.4194	321862	349887	318486
0.87037	-23.2133		60.3562	318221	346350	314704
0.92513	-23.2134		60.2934	314827	342319	311252
0.97989	-23.2135		60.2304	312126	338276	308141
1.03464	-23.2135		60.1679	309913	334266	305958
1.03464	-23.2135		60.1052	308106	330340	304426
1.07691	-23.2135		60.0429	306700	326656	303645
1.11918	-23.2136		59.9805	305180	323102	303492
1.16145	-23.2135		59.9184	303703	319600	303414
1.20372	-23.2135		59.8565	302197	316391	303639
1.24599	-23.2134		59.7945	300821	313757	303818
1.28826	-23.2133		59.7328	299961	311613	303755
1.33053	-23.2133		59.671	299335	310275	303608
1.3728	-23.2132		59.6097	298783	309566	303025
1.41507	-23.2129		59.5481	298340	309485	302166
1.45734	-23.2125		59.487	297652	309271	300799
1.49961	-23.2121		59.4257	296619	309013	299242
1.54188	-23.2116		59.3648	295462	308161	297459
1.58415	-23.211		59.3038	294084	306998	295644
1.62642	-23.2106		59.2431	292707	305485	293954
1.66869	-23.2102		59.1826	291299	303939	292109
1.71096	-23.2099		59.1219	290087	302555	290269
1.75323	-23.2097		59.0617	288909	301138	288396
1.7955	-23.2096		59.0013	287609	299794	286496
1.7955	-23.2096		58.9412	286186	298136	284441
1.85026	-23.2096		58.8811	284292	296357	282517
1.90502	-23.2097		58.8213	281894	294231	280565
1.95978	-23.2098		58.7614	279246	291727	278619
2.01453	-23.2098		58.7018	276349	288969	276646
2.06929	-23.2098		58.6422	273651	286404	274775
	--		58.5829	271057	284097	272880
#	Band-Index		58.5237	268856	282240	271403
2.06929	-23.2098		58.4644	267265	280990	270404
2.01453	-23.2098		58.4054	266154	280436	269752
1.95978	-23.2098		58.3464	265893	280325	269633
1.90502	-23.2096		58.2877	266317	280463	269574
1.85026	-23.2096		58.2288	267044	280726	269887
1.7955	-23.2096		58.1703	267914	280581	270075
1.7955	-23.2096		58.1117	268589	280157	270351
1.75323	-23.2097		58.0535	268882	279293	270684
1.71096	-23.2099		57.9952	268554	278372	271048
1.66869	-23.2102		57.9372	267730	277324	271130
1.62642	-23.2106		57.8793	266566	276091	271114
1.58415	-23.211		57.8213	265347	274890	270817
1.54188	-23.2116		57.7636	264101	273532	270082
1.49961	-23.2121		57.7058	262673	271707	269009
1.45734	-23.2125		57.6484	261375	269696	267594
1.41507	-23.2129		57.5908	259769	267133	265941
1.3728	-23.2132		57.5337	258266	264486	264259
1.33053	-23.2133		57.4763	256558	262048	262653
1.28826	-23.2133		57.4194	255266	259873	261359
1.24599	-23.2134		57.3623	254265	258461	260380
1.20372	-23.2135		57.3055	253733	257549	259428
1.16145	-23.2135		57.2489	253850	257189	258532
1.11918	-23.2136		57.1921	254357	256913	257482
1.07691	-23.2135		57.1358	254967	256535	256459
1.03464	-23.2135		57.0792	255682	256057	255100
1.03464	-23.2135		57.023	255984	255113	253767
0.97989	-23.2135		56.9667	256004	254172	252099
0.92513	-23.2134		56.9108	255585	253051	250249
0.87037	-23.2133		56.8546	254806	251727	248326
0.81562	-23.2132		56.7989	253821	250534	246536
0.76086	-23.2133		56.743	252786	249475	244831
0.76086	-23.2133		56.6875	252060	248909	243596
0.71859	-23.2132		56.6321	251515	248500	242724
0.67632	-23.2133		56.5766	251152	248273	242191
0.63405	-23.2133		56.5214	250838	248146	241706
0.59178	-23.2134		56.4661	250265	248045	241296
0.54951	-23.2133		56.4111	249381	247553	240421
0.50724	-23.2133		56.3559	248212	246753	239261
0.46497	-23.2133		56.3012	246575	245464	237899
0.4227	-23.2132		56.2463	244554	243664	236361
0.38043	-23.2129		56.1917	242352	241817	234801
0.33816	-23.2125		56.1371	240079	239879	233353
0.29589	-23.212		56.0827	237781	238229	232062
0.25362	-23.2115		56.0285	235439	236692	230951
0.21135	-23.2111		55.9741	233255	235755	229821
0.16908	-23.2106		55.9201	231028	235020	228692
0.12681	-23.2103		55.8659	228805	234444	227567
0.08454	-23.21		55.8121	226695	234199	226598
0.04227	-23.2099		55.7582	224725	234156	225633
0	-23.2098		55.7045	222892	234310	224844
	--		55.6508	221220	234511	224213
#	Band-Index		55.5974	219706	234471	223316
0	-23.1976		55.5439	218219	234322	222443
0.04227	-23.1974		55.4907	216869	233426	221108
0.08454	-23.1968		55.4376	215368	231914	219444
0.12681	-23.1959		55.3843	213833	230008	217413
0.16908	-23.1947		55.3314	212590	227708	215324
0.21135	-23.1934		55.2784	211641	225327	213469
0.25362	-23.1919		55.2257	211158	223327	211888
0.29589	-23.1905		55.1729	210986	221775	210927
0.33816	-23.1897		55.1204	211180	220820	210412
0.38043	-23.19		55.0678	211549	220351	210265
0.4227	-23.1908		55.0155	211976	220230	210425
0.46497	-23.1919		54.9631	212289	220457	210644
0.50724	-23.1931		54.911	212622	220592	211054
0.54951	-23.1941		54.859	212668	220747	211331
0.59178	-23.1949		54.8069	212544	220771	211305
0.63405	-23.1956		54.7551	212401	220662	211412
0.67632	-23.1961		54.7032	212431	220555	211332
0.71859	-23.1964		54.6516	212613	220467	211708
0.76086	-23.1964		54.5998	212797	220381	212369
0.76086	-23.1964		54.5484	213190	220162	213503
0.81562	-23.1964		54.4969	213469	219659	215280
0.87037	-23.1963		54.4457	213462	219004	217450
0.92513	-23.1962		54.3943	213170	218045	219714
0.97989	-23.1962		54.3433	212572	216895	221922
1.03464	-23.1962		54.2924	211328	215575	223623
1.03464	-23.1962		54.2413	209895	214067	224610
1.07691	-23.1961		54.1906	208254	212523	224688
1.11918	-23.1958		54.1397	206867	211099	224122
1.16145	-23.1953		54.0892	205598	209810	223039
1.20372	-23.1947		54.0385	204923	208964	221575
1.24599	-23.1939		53.9882	204572	208253	220223
1.28826	-23.1929		53.9377	204562	207867	218985
1.33053	-23.1918		53.8875	204570	207633	217860
1.3728	-23.1908		53.8372	204767	207723	216908
1.41507	-23.19		53.7872	204998	207998	216089
1.45734	-23.1897		53.7373	204961	208275	215592
1.49961	-23.1903		53.6873	204656	208756	214982
1.54188	-23.1918		53.6376	203879	209254	214256
1.58415	-23.1933		53.5878	202799	209638	213244
1.62642	-23.1947		53.5383	201230	209737	211792
1.66869	-23.1959		53.4886	199308	209553	209711
1.71096	-23.1967		53.4393	197488	209218	206948
1.75323	-23.1973		53.3898	195775	208432	203980
1.7955	-23.1974		53.3407	194183	207461	200927
1.7955	-23.1974		53.2914	192883	206306	197811
1.85026	-23.1975		53.2424	192008	205135	195244
1.90502	-23.1976		53.1935	191454	203782	193108
1.95978	-23.1976		53.1445	191356	202548	191436
2.01453	-23.1976		53.0958	191441	201451	190376
2.06929	-23.1976		53.047	191709	200491	189671
	--		52.9985	192158	199818	188985
#	Band-Index		52.9498	192204	199164	188166
2.06929	-23.1975		52.9015	192100	198677	187334
2.01453	-23.1975		52.853	191532	198177	186355
1.95978	-23.1975		52.8048	190799	197693	185514
1.90502	-23.1975		52.7565	190038	197197	184812
1.85026	-23.1974		52.7085	189248	196702	184399
1.7955	-23.1974		52.6606	188595	196209	184154
1.7955	-23.1974		52.6126	188080	195703	184061
1.75323	-23.1973		52.5649	187879	195034	183998
1.71096	-23.1967		52.517	187831	194652	184087
1.66869	-23.1959		52.4695	187797	194255	184190
1.62642	-23.1947		52.4218	187467	194158	183996
1.58415	-23.1933		52.3744	187138	194062	183804
1.54188	-23.1918		52.3269	186783	194116	183450
1.49961	-23.1903		52.2796	186265	194334	183366
1.45734	-23.1897		52.2323	186168	194686	183285
1.41507	-23.19		52.1853	186219	195067	183501
1.3728	-23.1908		52.1383	186433	195448	183732
1.33053	-23.1918		52.0912	186825	195713	184126
1.28826	-23.1929		52.0444	187083	195684	184400
1.24599	-23.1939		51.9975	187061	195347	184380
1.20372	-23.1947		51.9509	186717	194689	184064
1.16145	-23.1953		51.9041	186201	193844	183441
1.11918	-23.1958		51.8577	185364	193105	182350
1.07691	-23.1961		51.8111	184784	192329	181209
1.03464	-23.1962		51.7648	184166	191821	179885
1.03464	-23.1962		51.7186	183845	191434	178647
0.97989	-23.1962		51.6723	183487	191315	177538
0.92513	-23.1962		51.6262	183265	191461	176821
0.87037	-23.1963		51.5801	182994	191728	176511
0.81562	-23.1964		51.5342	182977	192257	176470
0.76086	-23.1964		51.4882	183332	193192	176818
0.76086	-23.1964		51.4425	184227	194501	177877
0.71859	-23.1962		51.3966	185932	196338	179618
0.67632	-23.1958		51.3511	188619	198840	182199
0.63405	-23.1952		51.3054	192292	202596	185639
0.59178	-23.1945		51.26	197094	207447	190072
0.54951	-23.1936		51.2147	203043	213722	195230
0.50724	-23.1927		51.1693	210129	221576	201392
0.46497	-23.1916		51.1241	218557	230808	208452
0.4227	-23.1907		51.0788	227934	240898	216298
0.38043	-23.1898		51.0339	238176	251337	224401
0.33816	-23.1895		50.9887	248373	261193	232229
0.29589	-23.1902		50.9439	257664	269748	239330
0.25362	-23.1917		50.8989	265478	276180	244935
0.21135	-23.1932		50.8543	271141	280117	249229
0.16908	-23.1947		50.8095	274667	282066	252586
0.12681	-23.1959		50.7649	276493	282642	255650
0.08454	-23.1968		50.7205	277262	282681	259013
0.04227	-23.1972		50.676	277851	283304	263296
0	-23.1975		50.6317	278660	285138	268506
	--		50.5873	280064	288546	274432
#	Band-Index		50.5431	282477	293567	280910
0	-23.1944		50.4989	285968	300558	288237
0.04227	-23.1943		50.4549	290705	309163	296387
0.08454	-23.1938		50.4108	296598	319421	305573
0.12681	-23.1932		50.367	303540	330863	315851
0.16908	-23.1923		50.323	311452	343024	327154
0.21135	-23.1914		50.2794	319783	355111	339032
0.25362	-23.1906		50.2358	328466	366591	350692
0.29589	-23.1899		50.1921	336786	376558	361323
0.33816	-23.1894		50.1486	344317	384743	370028
0.38043	-23.1897		50.1051	350407	391212	376652
0.4227	-23.1906		50.0618	355287	396153	380922
0.46497	-23.1916		50.0183	358799	399620	383066
0.50724	-23.1926		49.9752	361350	401821	383564
0.54951	-23.1936		49.932	363146	402888	382891
0.59178	-23.1944		49.889	364692	403008	381758
0.63405	-23.195		49.8458	366728	402548	380754
0.67632	-23.1954		49.803	369526	402085	380206
0.71859	-23.1956		49.7602	373563	401826	380397
0.76086	-23.1956		49.7173	379430	402847	381376
0.76086	-23.1956		49.6747	387406	405581	383879
0.81562	-23.1956		49.632	397849	410609	388013
0.87037	-23.1956		49.5895	410369	418221	394453
0.92513	-23.1955		49.5469	424315	428284	403552
0.97989	-23.1955		49.5046	438683	440237	415640
1.03464	-23.1955		49.4621	452359	453060	430069
1.03464	-23.1955		49.4199	464428	466130	446334
1.07691	-23.1954		49.3776	474416	478665	463132
1.11918	-23.1951		49.3356	482066	489815	479170
1.16145	-23.1946		49.2936	487705	499286	493283
1.20372	-23.194		49.2515	491526	506928	504775
1.24599	-23.1931		49.2097	493796	512646	513040
1.28826	-23.1922		49.1677	495053	517155	518318
1.33053	-23.1913		49.126	496054	521124	520951
1.3728	-23.1904		49.0842	497109	525302	521570
1.41507	-23.1896		49.0427	499169	530225	520869
1.45734	-23.1893		49.001	502468	535645	519569
1.49961	-23.1899		48.9596	507357	541524	517910
1.54188	-23.1905		48.9181	513377	547007	516557
1.58415	-23.1914		48.8768	520175	551678	515901
1.62642	-23.1924		48.8356	527000	555536	516434
1.66869	-23.1932		48.7943	533348	558473	518987
1.71096	-23.1939		48.7533	539294	561452	523676
1.75323	-23.1943		48.7121	545499	564961	531209
1.7955	-23.1944		48.6712	552751	570106	541620
1.7955	-23.1944		48.6301	561767	577444	554786
1.85026	-23.1944		48.5893	573257	587146	570530
1.90502	-23.1944		48.5484	586886	599336	588200
1.95978	-23.1945		48.5078	602236	612969	606932
2.01453	-23.1945		48.467	617924	627064	625551
2.06929	-23.1944		48.4265	632758	640272	642303
	--		48.3861	645693	651246	656110
#	Band-Index		48.3455	655935	659866	665899
2.06929	-23.1942		48.3052	664062	665967	671800
2.01453	-23.1944		48.2648	670753	670971	674612
1.95978	-23.1944		48.2246	677368	675734	675858
1.90502	-23.1944		48.1843	684896	681267	677141
1.85026	-23.1944		48.1443	693683	688341	679609
1.7955	-23.1944		48.1041	703599	696773	684149
1.7955	-23.1944		48.0643	714060	706570	690708
1.75323	-23.1943		48.0242	724169	717252	698597
1.71096	-23.1939		47.9845	733244	727631	706988
1.66869	-23.1932		47.9448	740686	736902	714341
1.62642	-23.1924		47.9049	745621	743502	719616
1.58415	-23.1914		47.8654	747508	745922	720970
1.54188	-23.1905		47.8257	745858	743632	717849
1.49961	-23.1899		47.7862	740736	736382	709776
1.45734	-23.1893		47.7467	732408	724573	697234
1.41507	-23.1896		47.7073	721733	709677	681060
1.3728	-23.1904		47.6679	709471	693308	663079
1.33053	-23.1913		47.6287	696537	676903	644805
1.28826	-23.1922		47.5894	683426	661857	628124
1.24599	-23.1931		47.5504	670480	648772	614125
1.20372	-23.194		47.5114	657791	638020	603531
1.16145	-23.1946		47.4723	645241	629270	595865
1.11918	-23.1951		47.4334	633188	622528	590676
1.07691	-23.1954		47.3944	622595	617602	587120
1.03464	-23.1955		47.3557	614613	615126	584734
1.03464	-23.1955		47.3169	610683	615656	584176
0.97989	-23.1955		47.2783	612104	619674	586158
0.92513	-23.1955		47.2395	619065	627641	591863
0.87037	-23.1956		47.2011	631038	639133	601306
0.81562	-23.1956		47.1625	645519	652725	614460
0.76086	-23.1956		47.1241	660362	666211	629057
0.76086	-23.1956		47.0858	672163	676993	643271
0.71859	-23.1954		47.0474	679145	683011	654109
0.67632	-23.195		47.0092	679687	683324	659730
0.63405	-23.1945		46.9709	674020	678077	659051
0.59178	-23.1938		46.9329	663064	667773	651777
0.54951	-23.193		46.8947	648327	653638	638957
0.50724	-23.192		46.8568	631595	636646	622165
0.46497	-23.1911		46.8188	614772	617930	603225
0.4227	-23.1902		46.781	599178	598687	583894
0.38043	-23.1896		46.7431	586137	580568	566217
0.33816	-23.1894		46.7054	575631	565112	551703
0.29589	-23.1897		46.6678	568220	553337	541601
0.25362	-23.1903		46.63	563670	545816	536556
0.21135	-23.1913		46.5925	562043	542588	536590
0.16908	-23.1922		46.5549	562889	542747	540653
0.12681	-23.193		46.5176	565390	545491	547920
0.08454	-23.1937		46.4801	568969	550050	556356
0.04227	-23.1942		46.4428	572511	555308	564640
0	-23.1942		46.4055	575149	560555	570596
	--		46.3683	576384	564978	573847
#	Band-Index		46.3311	575960	567765	574062
0	-23.181		46.294	573921	568267	571537
0.04227	-23.1811		46.2571	569994	566586	567632
0.08454	-23.1815		46.22	564704	562798	563540
0.12681	-23.182		46.1832	558866	558345	560445
0.16908	-23.1827		46.1462	553424	554505	559384
0.21135	-23.1836		46.1095	549070	552528	560772
0.25362	-23.1846		46.0727	546377	552987	564459
0.29589	-23.1855		46.0361	545599	556244	570168
0.33816	-23.1858		45.9993	546943	562166	577791
0.38043	-23.1851		45.9629	549447	570213	586855
0.4227	-23.1837		45.9263	552514	579525	597058
0.46497	-23.1822		45.8899	555697	589176	607293
0.50724	-23.1808		45.8536	558367	598345	617322
0.54951	-23.1795		45.8171	560503	606341	625894
0.59178	-23.1784		45.7809	562383	612611	632738
0.63405	-23.1775		45.7446	564248	617220	637104
0.67632	-23.1767		45.7086	565718	619612	639128
0.71859	-23.1761		45.6724	565774	619635	638279
0.76086	-23.1756		45.6364	563964	616074	633980
0.76086	-23.1756		45.6003	559088	608450	625858
0.81562	-23.1756		45.5645	550974	596299	613247
0.87037	-23.1756		45.5286	539351	580291	596657
0.92513	-23.1756		45.4927	525190	562126	576729
0.97989	-23.1755		45.457	509479	543425	555151
1.03464	-23.1755		45.4213	492819	525582	532609
1.03464	-23.1755		45.3857	476505	509164	510288
1.07691	-23.1759		45.35	460295	493976	488531
1.11918	-23.1765		45.3145	444221	479150	467338
1.16145	-23.1773		45.2789	427895	463775	447101
1.20372	-23.1782		45.2436	410974	447221	427890
1.24599	-23.1793		45.2081	393227	430214	409920
1.28826	-23.1805		45.1729	375303	412730	393693
1.33053	-23.1819		45.1377	357832	395901	378709
1.3728	-23.1835		45.1024	340951	379705	364902
1.41507	-23.1849		45.0673	324604	364632	351805
1.45734	-23.1858		45.0321	309201	350036	339247
1.49961	-23.1855		44.9971	294201	335621	326548
1.54188	-23.1846		44.9621	279828	321218	313701
1.58415	-23.1836		44.9272	265666	305936	300201
1.62642	-23.1827		44.8922	251697	289633	285801
1.66869	-23.182		44.8575	237507	272658	270373
1.71096	-23.1814		44.8226	223668	255669	254523
1.75323	-23.181		44.788	210207	239179	238295
1.7955	-23.1809		44.7534	197592	223848	222959
1.7955	-23.1809		44.7187	186256	210032	208641
1.85026	-23.1809		44.6842	176263	198019	196045
1.90502	-23.181		44.6496	167601	187373	185027
1.95978	-23.181		44.6152	160100	178332	175362
2.01453	-23.1811		44.5807	153725	170034	167302
2.06929	-23.181		44.5465	148046	162902	160177
	--		44.5121	143084	156500	154212
#	Band-Index		44.4779	138999	151005	148958
2.06929	-23.1809		44.4436	135386	146197	144402
2.01453	-23.181		44.4096	132250	141906	140341
1.95978	-23.181		44.3756	129382	138294	136547
1.90502	-23.1809		44.3415	126951	134741	133028
1.85026	-23.1809		44.3075	124374	131458	129751
1.7955	-23.1809		44.2735	122014	128414	126307
1.7955	-23.1809		44.2397	119692	125200	123302
1.75323	-23.181		44.2058	117584	122221	120317
1.71096	-23.1814		44.1721	115498	119271	117551
1.66869	-23.182		44.1383	113834	116326	115215
1.62642	-23.1827		44.1047	112178	113811	113105
1.58415	-23.1836		44.071	110751	111322	111417
1.54188	-23.1846		44.0375	109736	109246	109760
1.49961	-23.1855		44.0041	108736	107192	108510
1.45734	-23.1858		43.9705	107762	105557	107090
1.41507	-23.1849		43.9372	106813	103930	106092
1.3728	-23.1835		43.9038	105867	102738	105099
1.33053	-23.1819		43.8705	104944	101560	104328
1.28826	-23.1805		43.8372	103838	100407	103580
1.24599	-23.1793		43.804	102745	99070.8	102853
1.20372	-23.1782		43.7708	101264	97542.1	101747
1.16145	-23.1773		43.7377	99795.7	96027.3	100653
1.11918	-23.1765		43.7046	97931.7	94321	99366.1
1.07691	-23.1759		43.6717	96266.5	92610.9	97699.6
1.03464	-23.1755		43.6388	94393.1	90914.8	96027.9
1.03464	-23.1755		43.6058	92719.6	89411.6	94360.4
0.97989	-23.1755		43.573	91050.3	87717.5	92492.9
0.92513	-23.1756		43.5401	89571.7	86411.5	90622
0.87037	-23.1756		43.5074	88492.5	85117.5	88755.8
0.81562	-23.1756		43.4746	87416.6	83828	87081.4
0.76086	-23.1756		43.442	86544.6	82931.1	85800.1
0.76086	-23.1756		43.4093	85876	82231.7	84515.4
0.71859	-23.1758		43.3768	85023.4	81735.7	83636.8
0.67632	-23.1764		43.3442	84373.3	81256.3	82954.6
0.63405	-23.1773		43.3118	83346.4	80985.9	82281.6
0.59178	-23.1782		43.2795	82506.5	80523.1	81624.9
0.54951	-23.1793		43.247	81290.9	79882.7	80977.2
0.50724	-23.1805		43.2148	80077.1	79243.3	80337.6
0.46497	-23.1819		43.1824	78858.7	78212.7	79307.2
0.4227	-23.1834		43.1502	77443.5	77183.8	78477.8
0.38043	-23.1849		43.118	76414.9	76349.7	77450.9
0.33816	-23.1858		43.0859	75381.6	75324.5	76624.7
0.29589	-23.1854		43.0538	74740.2	74487.2	75793.5
0.25362	-23.1846		43.0218	74099.9	73843.6	74778.2
0.21135	-23.1836		42.9897	73658.6	73208	73963
0.16908	-23.1827		42.9579	73027.1	72579.7	72759
0.12681	-23.182		42.926	72600	71952.4	71748.5
0.08454	-23.1814		42.8941	72167.7	71320.5	70733.8
0.04227	-23.1811		42.8624	71551.5	70695.5	69714.7
0	-23.1809		42.8306	71127	70071.9	68894.9
	--		42.7989	70512.5	69640.2	68261.7
#	Band-Index		42.7672	70095.3	69215.5	67826.7
0	-23.1761		42.7356	69672.6	68982.1	67588.7
0.04227	-23.1762		42.704	69262.5	68558.6	67351.5
0.08454	-23.1765		42.6725	68656.8	68332	67125.9
0.12681	-23.177		42.641	68247.7	67921.2	66900.8
0.16908	-23.1776		42.6096	67649	67504.9	66491.2
0.21135	-23.1783		42.5783	67045.4	67094.8	66076.5
0.25362	-23.1788		42.5469	66448.3	66875.8	65668
0.29589	-23.1791		42.5157	65846.1	66472	65075.1
0.33816	-23.1791		42.4844	65244.8	66068.9	64667.6
0.38043	-23.1787		42.4532	64833.5	65475.8	64070.4
0.4227	-23.178		42.422	64238.9	65073.5	63479.3
0.46497	-23.1772		42.391	64018	64296.5	62883.2
0.50724	-23.1765		42.3599	63613.6	63515	62098.2
0.54951	-23.1759		42.3289	63393.5	62733.8	61503.4
0.59178	-23.1755		42.2979	63179	61758.6	60904.5
0.63405	-23.1752		42.267	63158.7	61158.6	60306
0.67632	-23.1752		42.2362	62949.5	60369.6	59892.8
0.71859	-23.1753		42.2053	62929.7	59956.1	59868.8
0.76086	-23.1754		42.1746	62914.8	59742.2	59844.6
0.76086	-23.1754		42.1438	62905.2	59718.3	59825.6
0.81562	-23.1754		42.1131	62900.5	59699.1	59816.2
0.87037	-23.1754		42.0824	62707.4	59495.6	59617.8
0.92513	-23.1754		42.0519	62325.4	59481.4	59235
0.97989	-23.1755		42.0212	61948.6	59283	58663.4
1.03464	-23.1755		41.9908	61378	58895.2	57898
1.03464	-23.1755		41.9602	60812.5	58512.5	57133
1.07691	-23.1752		41.9299	60053.3	58129.7	56368.1
1.11918	-23.1751		41.8995	59105.6	57557.7	55594.7
1.16145	-23.1751		41.8691	58342.3	56986.1	54633
1.20372	-23.1754		41.8389	57390.4	56031.5	54049.5
1.24599	-23.1758		41.8086	56627.6	55266.6	53273.7
1.28826	-23.1764		41.7784	55860.5	54497.5	52875.8
1.33053	-23.1771		41.7482	55093.9	53728.9	52482.6
1.3728	-23.1779		41.7181	54323.3	52960.5	52085.4
1.41507	-23.1786		41.688	53557.6	52381.8	51885.5
1.45734	-23.1791		41.658	52980.6	51803.1	51685.6
1.49961	-23.1792		41.6279	52399.9	51036	51486
1.54188	-23.1788		41.598	51823.5	50458	51101.8
1.58415	-23.1782		41.5682	51435.7	49880.4	50713.9
1.62642	-23.1776		41.5383	50860.1	49299.3	50330.3
1.66869	-23.177		41.5085	50476.7	48722.3	49942.8
1.71096	-23.1765		41.4787	49901.5	48334.5	49555.6
1.75323	-23.1761		41.449	49514.6	47946.7	49353.1
1.7955	-23.176		41.4192	48940	47559.3	49158.4
1.7955	-23.176		41.3896	48741.7	46986.9	48963.7
1.85026	-23.176		41.3599	48359.3	46603.6	48769.2
1.90502	-23.1761		41.3304	47980.6	46031.6	48578.3
1.95978	-23.1761		41.3008	47410.4	45267.9	48387.7
2.01453	-23.1761		41.2714	46840.3	44692.9	48005.1
2.06929	-23.1761		41.242	46270.3	44118.2	47626.3
	--		41.2126	45512.6	43543.9	47059.6
#	Band-Index		41.1833	44939.5	43154.9	46680.9
2.06929	-23.1761		41.1539	44363.6	42766.3	46298.9
2.01453	-23.1761		41.1247	43975.7	42381	45920.4
1.95978	-23.1761		41.0954	43588.2	42181.2	45350.5
1.90502	-23.176		41.0663	43579.7	42172.8	44972.1
1.85026	-23.176		41.0371	43383.6	41976.3	44402.5
1.7955	-23.176		41.008	43562.9	41971.2	44021
1.7955	-23.176		40.979	43561.1	41966.1	43454.8
1.75323	-23.1761		40.9499	43559.4	41964.4	43073.7
1.71096	-23.1765		40.921	43369.9	41774.4	42692.5
1.66869	-23.177		40.892	43183.8	41587.7	42123.6
1.62642	-23.1776		40.8631	42997.6	41400.8	41742.8
1.58415	-23.1782		40.8342	42439.2	41026	41362.1
1.54188	-23.1788		40.8055	42062.1	40462.9	40981.5
1.49961	-23.1792		40.7766	41500.5	39896.9	40410.1
1.45734	-23.1791		40.7479	40748	39330.8	40029.8
1.41507	-23.1786		40.7191	40180.5	38762	39834.6
1.3728	-23.1779		40.6906	39613	38193.3	39639.3
1.33053	-23.1771		40.662	39233.3	37810	39447.1
1.28826	-23.1764		40.6334	38850.9	37617.8	39255.1
1.24599	-23.1758		40.6049	38471.5	37425.6	39250.8
1.20372	-23.1754		40.5763	38092.3	37236.3	39246.7
1.16145	-23.1751		40.5479	37900.6	37046.9	39057.6
1.11918	-23.1751		40.5194	37709.2	36857.7	39059.3
1.07691	-23.1752		40.4911	37332.8	36483.1	38870.3
1.03464	-23.1755		40.4627	37144.2	36108.5	38684.2
1.03464	-23.1755		40.4345	36765.3	35545.8	38498
0.97989	-23.1755		40.4061	36576.8	34983.2	38124.2
0.92513	-23.1754		40.378	36200.6	34417.9	37747.5
0.87037	-23.1754		40.3499	35824.5	33662.2	37373.6
0.81562	-23.1754		40.3217	35448.6	33094.7	36997
0.76086	-23.1754		40.2936	35072.6	32527.3	36620.4
0.76086	-23.1754		40.2655	34694.2	31960.1	36056.2
0.71859	-23.1751		40.2375	34318.3	31390.7	35679.6
0.67632	-23.175		40.2095	33752.6	31009.5	35303.3
0.63405	-23.175		40.1816	33374.3	30626.2	34924.3
0.59178	-23.1752		40.1536	32994	30245.4	34548
0.54951	-23.1757		40.1258	32613.6	30052.4	34169.2
0.50724	-23.1763		40.0979	32423.3	30047.4	33790.6
0.46497	-23.1771		40.0702	32043.2	29856.7	33412
0.4227	-23.1779		40.0425	32037.9	29851.7	33221.1
0.38043	-23.1786		40.0147	31845.5	29661.2	32842.8
0.33816	-23.179		39.9871	31842.6	29658.4	32652
0.29589	-23.1791		39.9594	31839.8	29655.7	32461.5
0.25362	-23.1788		39.9319	31836.9	29655	32270.9
0.21135	-23.1782		39.9042	31646.9	29466.8	32270.3
0.16908	-23.1775		39.8768	31646.4	29464.1	32079.8
0.12681	-23.1769		39.8492	31643.7	29276	31704.1
0.08454	-23.1764		39.8218	31643.1	29275.4	31513.7
0.04227	-23.1762		39.7944	31455.5	29087.3	31325.6
0	-23.1761		39.767	31267.8	28899.1	31135.3
	--		39.7398	31078	28710.9	30945
#	Band-Index		39.7124	30890.4	28522.9	30754.9
0	-23.1724		39.6852	30700.6	28147.1	30564.8
0.04227	-23.1723		39.6579	30511	27957.1	30374.8
0.08454	-23.1722		39.6308	30321.4	27769.1	30372.2
0.12681	-23.172		39.6036	30131.8	27391.6	30182.3
0.16908	-23.1716		39.5765	29940.2	27203.6	29992.3
0.21135	-23.1712		39.5494	29750.8	26826.2	29615.1
0.25362	-23.1708		39.5224	29559.3	26447	29425.2
0.29589	-23.1702		39.4954	29368	26255.5	29233.5
0.33816	-23.1696		39.4684	29174.6	25876.6	29041.8
0.38043	-23.1689		39.4416	29168.4	25685.2	28848.1
0.4227	-23.1681		39.4146	29349.1	25492.3	28842
0.46497	-23.1674		39.3878	29340.9	25486.7	28835.7
0.50724	-23.1666		39.361	29708.4	25293.9	28829.6
0.54951	-23.166		39.3342	29889	25475.8	29010.6
0.59178	-23.1654		39.3074	30441	25470.4	29191.6
0.63405	-23.1649		39.2808	30808	25837.7	29559.6
0.67632	-23.1645		39.254	31548.3	26206.6	30112.5
0.71859	-23.1642		39.2275	32288.3	26762.5	30667.1
0.76086	-23.164		39.2008	33028.1	27318.3	31410.7
0.76086	-23.164		39.1743	34142.9	28062.7	32340.9
0.81562	-23.164		39.1478	35257.4	28808.9	33273.1
0.87037	-23.164		39.1213	36376.6	29555.1	34207.7
0.92513	-23.1639		39.0949	37684.8	30303.1	34957.6
0.97989	-23.1639		39.0684	38995.9	30868.5	35710.1
1.03464	-23.1639		39.0421	40123.3	31431.7	36278.2
1.03464	-23.1639		39.0157	40883.5	31620.9	36657.2
1.07691	-23.164		38.9894	41644.2	31810.1	36849.1
1.11918	-23.1643		38.9631	41845.1	31997.3	36851.7
1.16145	-23.1647		38.9369	41856.4	32184.4	36851.7
1.20372	-23.1652		38.9106	41678.2	32367.2	36849.3
1.24599	-23.1658		38.8845	41494.2	32550	37031.4
1.28826	-23.1664		38.8584	41491.5	33106.7	37587.5
1.33053	-23.1672		38.8323	41675.9	33850.4	38140.9
1.3728	-23.168		38.8063	42233.7	34596.2	39073.1
1.41507	-23.1687		38.7802	42794.5	35531.3	40005.3
1.45734	-23.1694		38.7542	43545	36468.7	40945.4
1.49961	-23.1701		38.7282	44111.7	37221.9	41885.9
1.54188	-23.1707		38.7024	44681.4	37790.6	42455.4
1.58415	-23.1712		38.6764	44877.6	38172.6	42841.1
1.62642	-23.1716		38.6506	44886.8	38367.5	42849.8
1.66869	-23.1719		38.6247	44519.1	38372.9	42668.7
1.71096	-23.1722		38.599	44332.3	38001.3	42294.7
1.75323	-23.1723		38.5733	43768.7	37624.7	41915.2
1.7955	-23.1724		38.5475	43386.6	37243.3	41717.6
1.7955	-23.1724		38.5219	43185.7	37046.7	41517.2
1.85026	-23.1724		38.4962	43169.3	36843.1	41685.5
1.90502	-23.1724		38.4706	43520.6	37200.3	42224.4
1.95978	-23.1724		38.445	44245	37739.3	43136.4
2.01453	-23.1724		38.4195	45152.3	38837.7	44417.7
2.06929	-23.1724		38.3939	46621.1	40308.1	46073.7
	--		38.3685	48457.8	42336.2	48100.7
#	Band-Index		38.343	50857.9	44737.8	50691.3
2.06929	-23.1722		38.3176	53628	47329.2	53469.4
2.01453	-23.1723		38.2923	56778.7	50483.8	56811.6
1.95978	-23.1723		38.2669	60125.6	54016.2	60164.2
1.90502	-23.1723		38.2416	63666	57558.6	63528.8
1.85026	-23.1723		38.2163	67224.1	61299.4	66903.4
1.7955	-23.1724		38.1911	70607.1	64872.2	70106.9
1.7955	-23.1724		38.1658	73816.3	68271.1	73132
1.75323	-23.1723		38.1407	76665.8	71309.9	75978.6
1.71096	-23.1722		38.1155	79151.4	73984.9	78460.6
1.66869	-23.1719		38.0904	81448.6	76299.9	80950.9
1.62642	-23.1716		38.0653	83754.5	78240.4	83450.4
1.58415	-23.1712		38.0403	85876.6	79996.8	85777.6
1.54188	-23.1707		38.0153	88007.4	81386.8	87740.2
1.49961	-23.1701		37.9903	89960.5	82774.2	89337.6
1.45734	-23.1694		37.9654	91928.4	83981.5	90380.9
1.41507	-23.1687		37.9404	93718.9	85008.8	91044.9
1.3728	-23.168		37.9156	95337.3	85844.3	91333.8
1.33053	-23.1672		37.8907	96219.9	86498.8	91235
1.28826	-23.1664		37.8659	96721.5	86783	90941.3
1.24599	-23.1657		37.8411	96476.6	86873.6	90641.3
1.20372	-23.1652		37.8164	95840.4	86397.4	90140
1.16145	-23.1647		37.7916	94623.4	85536.6	89638.1
1.11918	-23.1643		37.767	93012.6	84479.1	88940.3
1.07691	-23.164		37.7424	91001.9	82840.4	88046.7
1.03464	-23.1639		37.7177	88787	81183.5	86957.3
1.03464	-23.1639		37.6932	86736	79324.3	85849.7
0.97989	-23.1639		37.6686	84666.9	77638.1	84730.6
0.92513	-23.1639		37.6441	82770.4	75940.9	83984.3
0.87037	-23.164		37.6195	81242.9	74613.3	83416.7
0.81562	-23.164		37.5951	80274.2	73465.7	83227.8
0.76086	-23.164		37.5706	79490.7	72698	83223.2
0.76086	-23.164		37.5463	79465.7	72110.7	83407.9
0.71859	-23.1641		37.5219	79625.3	71903.3	83971.6
0.67632	-23.1643		37.4976	80352.9	72070.3	84529.6
0.63405	-23.1647		37.4733	81647.9	72616.2	85471.8
0.59178	-23.1652		37.449	83331.3	73541	86792.8
0.54951	-23.1658		37.4248	85586.7	74843.8	88297
0.50724	-23.1665		37.4005	88230.9	76529.5	90191.3
0.46497	-23.1672		37.3764	91081	78787	92469.7
0.4227	-23.1679		37.3522	93949.7	81437.7	94949.9
0.38043	-23.1687		37.3282	97027.4	84098.7	97821.8
0.33816	-23.1694		37.304	99937.8	87155.6	100715
0.29589	-23.17		37.28	102486	90036	103427
0.25362	-23.1706		37.2559	104861	92936.5	106352
0.21135	-23.1711		37.232	107058	95656.7	108915
0.16908	-23.1714		37.2081	108892	98209.3	111497
0.12681	-23.1718		37.1841	110540	100589	113908
0.08454	-23.172		37.1602	111832	102796	116339
0.04227	-23.1721		37.1363	112555	104832	118226
0	-23.1722		37.1125	112911	106122	119569
	--		37.0887	112497	107042	119975
#	Band-Index		37.0649	111313	107015	119415
0	-23.1668		37.0411	109537	106406	118071
0.04227	-23.1668		37.0175	107145	104823	115738
0.08454	-23.1667		36.9938	104535	103024	113176
0.12681	-23.1667		36.9701	102088	100625	110380
0.16908	-23.1665		36.9466	100003	98394.1	107751
0.21135	-23.1663		36.9229	98103.6	96147.4	105490
0.25362	-23.1662		36.8994	96581.5	93885.3	103413
0.29589	-23.166		36.8758	95450.5	91807.8	101522
0.33816	-23.1658		36.8523	94119.7	89523.7	99434.4
0.38043	-23.1656		36.8288	92788.7	87034.2	97339.6
0.4227	-23.1653		36.8054	91445.2	84725.4	95230.8
0.46497	-23.1651		36.7819	90096	82593.6	93109.3
0.50724	-23.1648		36.7586	89120.7	80837.2	91362.3
0.54951	-23.1645		36.7353	88525.5	79650	89797.4
0.59178	-23.1643		36.7119	88316.1	79036.9	88807.7
0.63405	-23.1641		36.6887	88497.6	78814.3	88204.9
0.67632	-23.1639		36.6653	89070.2	79174.7	87994.8
0.71859	-23.1639		36.6422	89653.8	79737.3	87784.5
0.76086	-23.1639		36.6189	90045.1	80305.1	87966.6
0.76086	-23.1639		36.5958	90441.9	81064.9	87960.9
0.81562	-23.1639		36.5726	90839.1	81637.5	88143
0.87037	-23.1638		36.5495	91037.7	82397.1	88705.5
0.92513	-23.1638		36.5263	91429.4	83541.6	89461.2
0.97989	-23.1638		36.5033	92200.5	84883.1	90608.2
1.03464	-23.1638		36.4804	92971.6	86422.2	92152.4
1.03464	-23.1638		36.4573	94134.3	88357.2	93901.8
1.07691	-23.1638		36.4344	95302.9	90303.7	95476.1
1.11918	-23.1639		36.4114	96478	92076	96677.4
1.16145	-23.164		36.3885	97659.4	93277.7	97486.9
1.20372	-23.1642		36.3656	98648.7	94095.5	98103.9
1.24599	-23.1644		36.3428	99625.8	94709.3	98515.3
1.28826	-23.1647		36.3199	100989	95311.9	98908.6
1.33053	-23.165		36.2971	102546	96294.2	99875.6
1.3728	-23.1653		36.2743	104694	97463.8	101423
1.41507	-23.1655		36.2516	107043	99218.1	103556
1.45734	-23.1658		36.2289	109800	101371	106290
1.49961	-23.166		36.2062	112387	103545	109052
1.54188	-23.1662		36.1836	114620	105734	111844
1.58415	-23.1664		36.1609	116670	107752	114468
1.62642	-23.1665		36.1383	118164	109400	116730
1.66869	-23.1666		36.1157	119274	110670	118235
1.71096	-23.1667		36.0932	119624	111563	118966
1.75323	-23.1668		36.0706	119385	111882	119122
1.7955	-23.1668		36.0482	118358	111612	118686
1.7955	-23.1668		36.0257	116917	110939	117454
1.85026	-23.1667		36.0033	114873	109673	116001
1.90502	-23.1668		35.9809	112797	108385	114336
1.95978	-23.1669		35.9585	110496	106693	112450
2.01453	-23.1669		35.9362	108562	104978	110549
2.06929	-23.1668		35.9138	106810	103439	108624
	--		35.8916	105631	102275	106881
#	Band-Index		35.8693	104641	101300	105523
2.06929	-23.1667		35.8471	104230	100898	104340
2.01453	-23.1668		35.8248	104211	100879	103550
1.95978	-23.1668		35.8027	104777	101452	103340
1.90502	-23.1667		35.7805	105740	102427	103523
1.85026	-23.1667		35.7584	107100	103797	104110
1.7955	-23.1668		35.7363	108871	105383	105095
1.7955	-23.1668		35.7142	110850	106793	106297
1.75323	-23.1668		35.6922	112663	107822	107316
1.71096	-23.1667		35.6701	113906	108474	107957
1.66869	-23.1666		35.6482	114765	108534	108017
1.62642	-23.1665		35.6261	114836	108190	107671
1.58415	-23.1664		35.6043	114697	107631	106918
1.54188	-23.1662		35.5823	114334	107240	106139
1.49961	-23.166		35.5605	114340	107416	105537
1.45734	-23.1658		35.5385	114921	108360	105701
1.41507	-23.1655		35.5168	116474	110294	106642
1.3728	-23.1653		35.495	119026	113224	108570
1.33053	-23.165		35.4732	122001	116574	111498
1.28826	-23.1647		35.4515	125219	120156	115041
1.24599	-23.1644		35.4297	128088	123403	118635
1.20372	-23.1642		35.408	130397	126092	122074
1.16145	-23.164		35.3863	131942	127634	124960
1.11918	-23.1639		35.3647	132513	128394	126891
1.07691	-23.1638		35.343	132290	128158	127851
1.03464	-23.1638		35.3215	131449	127316	127818
1.03464	-23.1638		35.2999	130393	126251	127367
0.97989	-23.1638		35.2784	128915	124964	126298
0.92513	-23.1638		35.2569	127625	123659	125402
0.87037	-23.1638		35.2354	126309	122338	124496
0.81562	-23.1639		35.214	125189	121198	123772
0.76086	-23.1639		35.1925	124061	120254	123055
0.76086	-23.1639		35.1711	122931	119493	122329
0.71859	-23.1639		35.1497	121793	118929	121610
0.67632	-23.1639		35.1284	120448	118357	120485
0.63405	-23.1641		35.107	118888	117983	119153
0.59178	-23.1642		35.0857	117519	117609	117805
0.54951	-23.1644		35.0644	116334	117228	116242
0.50724	-23.1647		35.0432	115333	117037	114864
0.46497	-23.165		35.022	114722	116838	113670
0.4227	-23.1653		35.0008	114303	117029	112661
0.38043	-23.1655		34.9796	114479	117607	112043
0.33816	-23.1657		34.9584	115053	118582	112008
0.29589	-23.1659		34.9374	116031	120149	112575
0.25362	-23.1662		34.9162	117611	122125	113547
0.21135	-23.1663		34.8952	119212	124520	115121
0.16908	-23.1664		34.8741	121026	126938	117114
0.12681	-23.1665		34.8531	122460	129381	118929
0.08454	-23.1666		34.8321	123710	131248	120760
0.04227	-23.1667		34.8111	124756	132729	122004
0	-23.1667		34.7902	125404	133610	123248
	--		34.7692	126054	134484	124095
#	Band-Index		34.7484	126688	135144	124736
0	-23.1527		34.7275	127307	136193	125761
0.04227	-23.1527		34.7067	128324	137243	126779
0.08454	-23.1526		34.6858	129533	138683	128202
0.12681	-23.1525		34.6651	131347	140529	129818
0.16908	-23.1522		34.6442	133576	142593	132047
0.21135	-23.152		34.6235	136228	145073	134493
0.25362	-23.1519		34.6028	138900	147385	137165
0.29589	-23.1522		34.5821	141210	149727	139856
0.33816	-23.1529		34.5615	143150	151502	142186
0.38043	-23.1536		34.5408	144503	152701	144139
0.4227	-23.1542		34.5202	145259	153103	145512
0.46497	-23.1547		34.4995	145408	152705	146288
0.50724	-23.1552		34.479	145338	151686	146455
0.54951	-23.1556		34.4584	145050	150035	146012
0.59178	-23.156		34.4379	144552	148344	145147
0.63405	-23.1562		34.4174	144237	146431	144062
0.67632	-23.1564		34.397	144122	144681	142949
0.71859	-23.1564		34.3765	143805	143324	142019
0.76086	-23.1564		34.3561	143690	142351	141087
0.76086	-23.1564		34.3357	143565	141569	140339
0.81562	-23.1564		34.3153	143239	141191	139582
0.87037	-23.1565		34.295	142912	141215	139025
0.92513	-23.1564		34.2746	142778	141440	138461
0.97989	-23.1564		34.2543	142433	142077	138290
1.03464	-23.1564		34.234	142483	142924	138120
1.03464	-23.1564		34.2138	142744	143982	138555
1.07691	-23.1564		34.1935	143013	145067	139193
1.11918	-23.1563		34.1733	143493	146364	140050
1.16145	-23.1562		34.1531	143771	147284	140924
1.20372	-23.1559		34.133	143865	147811	141808
1.24599	-23.1556		34.1129	143545	147741	142296
1.28826	-23.1552		34.0927	143022	147256	142591
1.33053	-23.1547		34.0727	142287	146348	142481
1.3728	-23.1542		34.0526	141323	145218	142151
1.41507	-23.1535		34.0326	140553	143866	141803
1.45734	-23.1529		34.0125	139968	142690	141650
1.49961	-23.1523		33.9925	139788	141707	141699
1.54188	-23.1519		33.9725	139811	141131	141748
1.58415	-23.152		33.9526	140037	140748	142009
1.62642	-23.1521		33.9326	140280	140576	142278
1.66869	-23.1523		33.9128	140515	140405	142133
1.71096	-23.1525		33.8929	140741	140233	141783
1.75323	-23.1526		33.873	140968	140257	141417
1.7955	-23.1526		33.8532	141389	140271	141237
1.7955	-23.1526		33.8334	142208	140489	141252
1.85026	-23.1526		33.8136	143450	140911	141868
1.90502	-23.1526		33.7938	145108	141747	142901
1.95978	-23.1527		33.7741	146987	142787	144357
2.01453	-23.1527		33.7544	148885	144048	146027
2.06929	-23.1527		33.7347	150404	145327	147724
	--		33.7151	151740	146624	149449
#	Band-Index		33.6954	152671	147321	150787
2.06929	-23.1527		33.6758	153195	147823	151532
2.01453	-23.1527		33.6561	153108	147715	151657
1.95978	-23.1526		33.6366	152602	147179	151373
1.90502	-23.1526		33.617	151883	146414	150456
1.85026	-23.1526		33.5975	150718	145629	149093
1.7955	-23.1526		33.578	149525	144828	147701
1.7955	-23.1526		33.5585	148509	144409	146488
1.75323	-23.1526		33.539	148080	144389	145871
1.71096	-23.1525		33.5196	148264	144974	145646
1.66869	-23.1523		33.5002	149257	145958	145822
1.62642	-23.1521		33.4808	150659	147562	146817
1.58415	-23.152		33.4614	152699	149777	148434
1.54188	-23.1519		33.442	155158	152409	150478
1.49961	-23.1523		33.4227	157849	155679	152940
1.45734	-23.1529		33.4034	160968	159598	155848
1.41507	-23.1535		33.3841	163923	163547	158786
1.3728	-23.1542		33.3648	166912	167558	161550
1.33053	-23.1547		33.3456	169524	171207	164141
1.28826	-23.1552		33.3263	171557	173872	165936
1.24599	-23.1556		33.3072	172568	175733	167127
1.20372	-23.1559		33.288	172749	176563	167478
1.16145	-23.1562		33.2689	172489	176759	167605
1.11918	-23.1563		33.2498	171981	176297	167485
1.07691	-23.1564		33.2306	171432	176008	167748
1.03464	-23.1564		33.2116	171480	176099	168618
1.03464	-23.1564		33.1924	172331	176591	170106
0.97989	-23.1564		33.1734	173820	177711	172244
0.92513	-23.1564		33.1544	175949	179049	174610
0.87037	-23.1565		33.1354	178338	180616	176815
0.81562	-23.1564		33.1164	180350	182010	179054
0.76086	-23.1564		33.0975	181973	183005	180296
0.76086	-23.1564		33.0786	182783	183599	180920
0.71859	-23.1564		33.0596	182757	183770	180925
0.67632	-23.1562		33.0408	182295	183297	179859
0.63405	-23.1561		33.0219	181581	182802	178531
0.59178	-23.1558		33.003	181248	182492	177169
0.54951	-23.1555		32.9842	181309	182367	176386
0.50724	-23.1551		32.9654	181991	182657	176206
0.46497	-23.1546		32.9466	183319	183362	176856
0.4227	-23.1541		32.9278	185095	184516	178151
0.38043	-23.1534		32.9091	186491	185475	179895
0.33816	-23.1528		32.8904	187496	186456	181464
0.29589	-23.1522		32.8717	187877	186825	183046
0.25362	-23.1519		32.853	188040	186987	184235
0.21135	-23.152		32.8344	187763	186721	185228
0.16908	-23.1522		32.8157	187475	186432	186224
0.12681	-23.1524		32.7971	187395	186154	186813
0.08454	-23.1526		32.7785	187524	185864	187218
0.04227	-23.1527		32.76	187455	185584	187215
0	-23.1527		32.7413	186978	184885	186584
	--		32.7229	186070	183546	184880
#	Band-Index		32.7043	184521	181984	182521
0	-23.1496		32.6859	182716	179748	179473
0.04227	-23.1497		32.6674	180656	177667	176357
0.08454	-23.1499		32.6489	178973	175963	173598
0.12681	-23.1502		32.6305	177866	174857	171419
0.16908	-23.1506		32.6121	177787	174978	170692
0.21135	-23.1511		32.5938	178965	176147	171205
0.25362	-23.1517		32.5753	181420	178393	172986
0.29589	-23.1519		32.557	184964	181716	175853
0.33816	-23.1523		32.5387	189191	185709	179600
0.38043	-23.1528		32.5204	193510	189769	184038
0.4227	-23.1534		32.5021	197473	193901	188323
0.46497	-23.154		32.4839	200651	197654	192469
0.50724	-23.1546		32.4657	202809	200843	196237
0.54951	-23.1552		32.4474	203933	203223	199219
0.59178	-23.1556		32.4292	204192	204570	201377
0.63405	-23.1559		32.411	203795	205077	202711
0.67632	-23.1562		32.3929	202950	204506	203204
0.71859	-23.1563		32.3747	202068	203276	202829
0.76086	-23.1563		32.3566	200936	201359	201794
0.76086	-23.1563		32.3385	199791	199379	200286
0.81562	-23.1563		32.3205	199032	197349	198515
0.87037	-23.1563		32.3023	198260	195695	196894
0.92513	-23.1563		32.2844	198100	195075	195662
0.97989	-23.1563		32.2664	198163	195080	195477
1.03464	-23.1563		32.2483	198427	195955	195918
1.03464	-23.1563		32.2304	199127	197278	197006
1.07691	-23.1562		32.2124	200252	198625	198766
1.11918	-23.1561		32.1945	201400	200209	200563
1.16145	-23.1559		32.1765	202987	201594	202374
1.20372	-23.1555		32.1587	204386	202779	204222
1.24599	-23.155		32.1408	205600	203991	205885
1.28826	-23.1545		32.1229	206401	205203	207350
1.33053	-23.154		32.1051	206991	206004	208203
1.3728	-23.1534		32.0873	207130	206380	208405
1.41507	-23.1528		32.0695	207257	206531	208168
1.45734	-23.1523		32.0517	207146	206458	207467
1.49961	-23.152		32.034	207462	206133	206739
1.54188	-23.1517		32.0162	207967	206223	206188
1.58415	-23.1511		31.9985	208686	206715	206039
1.62642	-23.1505		31.9808	209631	207421	206318
1.66869	-23.1501		31.9631	211004	208781	207025
1.71096	-23.1497		31.9454	212379	210368	207959
1.75323	-23.1494		31.9278	213981	212194	209322
1.7955	-23.1494		31.9102	215811	214036	210686
1.7955	-23.1494		31.8926	218071	216093	212492
1.85026	-23.1494		31.8751	220573	218405	214955
1.90502	-23.1494		31.8574	223332	220948	217875
1.95978	-23.1495		31.8399	226149	223333	221065
2.01453	-23.1496		31.8224	228798	225764	224528
2.06929	-23.1496		31.8049	230848	227380	227434
	--		31.7874	231870	228153	229527
#	Band-Index		31.7699	232017	228078	230575
2.06929	-23.1495		31.7524	231286	227112	230330
2.01453	-23.1496		31.7351	229632	225237	228973
1.95978	-23.1495		31.7176	227730	223086	226906
1.90502	-23.1494		31.7003	225755	220660	224330
1.85026	-23.1494		31.6829	223749	218625	221695
1.7955	-23.1494		31.6655	222148	216765	219233
1.7955	-23.1494		31.6482	220735	215542	217176
1.75323	-23.1494		31.6309	219742	214522	215295
1.71096	-23.1497		31.6136	219183	214153	214054
1.66869	-23.1501		31.5963	218829	214219	213453
1.62642	-23.1505		31.5791	219126	214719	213287
1.58415	-23.1511		31.5618	219886	215912	213801
1.54188	-23.1517		31.5446	220891	217131	214996
1.49961	-23.152		31.5274	221924	218595	216012
1.45734	-23.1523		31.5102	222997	219678	217287
1.41507	-23.1528		31.4931	223649	220326	217948
1.3728	-23.1534		31.4759	223661	220334	217953
1.33053	-23.1539		31.4588	223671	220109	217519
1.28826	-23.1545		31.4417	223230	219871	216853
1.24599	-23.155		31.4246	222788	219399	215938
1.20372	-23.1555		31.4075	222112	219366	215009
1.16145	-23.1559		31.3905	221667	219345	214078
1.11918	-23.1561		31.3734	221015	219131	213586
1.07691	-23.1562		31.3564	220168	218722	213106
1.03464	-23.1563		31.3394	218437	217665	212210
1.03464	-23.1563		31.3225	216025	215944	210882
0.97989	-23.1563		31.3055	212919	213101	208889
0.92513	-23.1563		31.2886	209091	209759	206190
0.87037	-23.1563		31.2717	204985	206138	203018
0.81562	-23.1563		31.2547	201036	202229	199792
0.76086	-23.1563		31.2379	197688	198944	196514
0.76086	-23.1563		31.221	194982	196065	193655
0.71859	-23.1562		31.2041	193150	193616	191425
0.67632	-23.1561		31.1873	192206	192031	189860
0.63405	-23.1559		31.1705	192146	190899	188750
0.59178	-23.1556		31.1537	192343	190223	187861
0.54951	-23.1551		31.1369	192995	190001	187417
0.50724	-23.1546		31.1202	194112	190000	186983
0.46497	-23.154		31.1034	195043	190243	186783
0.4227	-23.1534		31.0867	196196	190498	186583
0.38043	-23.1528		31.07	197152	190975	186383
0.33816	-23.1523		31.0533	197898	191032	186404
0.29589	-23.1519		31.0366	198424	191299	186636
0.25362	-23.1516		31.02	199172	191775	187102
0.21135	-23.151		31.0033	199686	192264	188011
0.16908	-23.1505		30.9868	200447	193197	189376
0.12681	-23.1501		30.9702	201195	194362	190764
0.08454	-23.1498		30.9536	201957	195564	192398
0.04227	-23.1496		30.937	202732	196791	193845
0	-23.1495		30.9205	203495	197586	195096
	--		30.904	204283	198184	195914
#	Band-Index		30.8874	205084	198103	196301
0	-23.1483		30.871	205886	197799	196007
0.04227	-23.1483		30.8544	206268	196815	195267
0.08454	-23.1484		30.838	206205	195805	194067
0.12681	-23.1486		30.8215	205683	194760	192596
0.16908	-23.149		30.8052	204912	193701	190876
0.21135	-23.1494		30.7888	204115	192842	189579
0.25362	-23.1497		30.7724	203516	192418	188471
0.29589	-23.1497		30.756	203364	192451	188022
0.33816	-23.1495		30.7396	203436	192919	188245
0.38043	-23.149		30.7233	203743	193422	188713
0.4227	-23.1484		30.707	203840	193926	189193
0.46497	-23.1478		30.6907	203935	194217	189695
0.50724	-23.1471		30.6744	203571	194286	190187
0.54951	-23.1464		30.6582	203431	194095	190219
0.59178	-23.1457		30.6419	203254	194118	190688
0.63405	-23.1452		30.6257	203300	194552	191369
0.67632	-23.1447		30.6095	204007	195656	192498
0.71859	-23.1443		30.5933	204940	197444	194299
0.76086	-23.1441		30.5771	206345	199901	196122
0.76086	-23.1441		30.5609	207988	202841	198406
0.81562	-23.1441		30.5448	209869	206265	200703
0.87037	-23.1441		30.5286	211777	209742	203236
0.92513	-23.1441		30.5126	213699	213470	206019
0.97989	-23.1441		30.4964	215861	217254	209042
1.03464	-23.1441		30.4804	218064	220425	212328
1.03464	-23.1441		30.4643	220059	222969	215421
1.07691	-23.1443		30.4483	222096	224872	218582
1.11918	-23.1446		30.4323	223713	225880	221326
1.16145	-23.1451		30.4162	224683	226003	223204
1.20372	-23.1457		30.4003	224990	225196	224436
1.24599	-23.1464		30.3843	224406	223456	224769
1.28826	-23.147		30.3683	222671	220991	223971
1.33053	-23.1477		30.3524	219983	218242	222226
1.3728	-23.1484		30.3365	216540	214754	219516
1.41507	-23.149		30.3205	212330	211413	216268
1.45734	-23.1494		30.3047	208254	208460	212937
1.49961	-23.1497		30.2887	205001	206568	210197
1.54188	-23.1496		30.2729	203041	206000	208768
1.58415	-23.1494		30.2571	203345	207245	208879
1.62642	-23.149		30.2413	205492	210326	210829
1.66869	-23.1487		30.2255	209514	214839	214642
1.71096	-23.1484		30.2096	214557	220600	219451
1.75323	-23.1482		30.1939	219718	226259	225060
1.7955	-23.1482		30.1781	224298	231359	230107
1.7955	-23.1482		30.1624	227604	234752	233898
1.85026	-23.1482		30.1466	229351	236364	236151
1.90502	-23.1482		30.1309	229477	236144	236814
1.95978	-23.1483		30.1152	228862	234252	236052
2.01453	-23.1483		30.0996	227516	231596	234758
2.06929	-23.1483		30.0839	226571	228849	233175
	--		30.0683	225826	226258	232234
#	Band-Index		30.0527	225755	224539	231507
2.06929	-23.1481		30.037	226184	223751	231712
2.01453	-23.1482		30.0215	226628	223421	231930
1.95978	-23.1481		30.0058	226653	223578	232422
1.90502	-23.1482		29.9903	226691	223545	232481
1.85026	-23.1482		29.9747	225834	223553	232338
1.7955	-23.1482		29.9592	224498	222882	231529
1.7955	-23.1482		29.9437	222220	221530	229561
1.75323	-23.1482		29.9282	219214	219480	226862
1.71096	-23.1484		29.9127	215916	216447	223186
1.66869	-23.1487		29.8972	212328	213136	218982
1.62642	-23.149		29.8818	209393	209769	214702
1.58415	-23.1494		29.8664	206882	207056	210830
1.54188	-23.1496		29.851	205299	204779	207873
1.49961	-23.1497		29.8355	204218	203198	205367
1.45734	-23.1494		29.8202	203393	201885	203117
1.41507	-23.149		29.8047	201881	200583	200878
1.3728	-23.1484		29.7894	199914	198815	198403
1.33053	-23.1477		29.774	196988	196335	195201
1.28826	-23.147		29.7588	193765	193817	191972
1.24599	-23.1464		29.7435	190727	191263	188672
1.20372	-23.1457		29.7282	188343	189129	186051
1.16145	-23.1451		29.7129	187103	188135	184553
1.11918	-23.1446		29.6976	187250	188061	184469
1.07691	-23.1443		29.6824	188351	188951	185327
1.03464	-23.1441		29.6671	190662	190793	187164
1.03464	-23.1441		29.6519	193263	192913	189756
0.97989	-23.1441		29.6367	195692	195070	192396
0.92513	-23.1441		29.6216	197925	197042	194617
0.87037	-23.1441		29.6063	199498	198796	196411
0.81562	-23.1441		29.5912	200373	200110	197751
0.76086	-23.1441		29.5761	200770	201181	198404
0.76086	-23.1441		29.561	200934	202253	198825
0.71859	-23.1443		29.5459	201073	203326	199011
0.67632	-23.1446		29.5308	201459	204893	199444
0.63405	-23.1451		29.5157	202338	206486	199433
0.59178	-23.1457		29.5006	202775	207912	198976
0.54951	-23.1464		29.4856	203014	208910	197835
0.50724	-23.1471		29.4705	202573	208541	195512
0.46497	-23.1477		29.4556	200965	206995	191989
0.4227	-23.1484		29.4405	198386	203771	187218
0.38043	-23.149		29.4256	194818	199544	181905
0.33816	-23.1495		29.4107	190735	194526	176519
0.29589	-23.1497		29.3957	186350	189429	171313
0.25362	-23.1497		29.3807	181925	184741	167012
0.21135	-23.1493		29.3658	177927	180491	163639
0.16908	-23.1489		29.3509	174379	177389	160732
0.12681	-23.1486		29.336	171283	174761	158774
0.08454	-23.1484		29.3211	168413	172606	157063
0.04227	-23.1482		29.3062	166018	170934	156063
0	-23.1481		29.2914	163851	169735	155064
	--		29.2766	162148	168773	154547
#	Band-Index		29.2618	160672	167832	154267
0	-23.1474		29.247	159670	166890	153997
0.04227	-23.1474		29.2322	158907	165948	154209
0.08454	-23.1473		29.2174	158625	164760	154411
0.12681	-23.1471		29.2026	158562	163563	154623
0.16908	-23.1471		29.1879	158980	162582	155061
0.21135	-23.1469		29.1732	159635	162054	155735
0.25362	-23.1468		29.1585	160987	162226	156881
0.29589	-23.1466		29.1438	163067	163115	158498
0.33816	-23.1464		29.1291	165862	164722	160605
0.38043	-23.1461		29.1144	169168	167065	163193
0.4227	-23.1458		29.0998	172740	169664	166046
0.46497	-23.1455		29.0852	176356	172304	168930
0.50724	-23.1452		29.0705	179782	174740	171836
0.54951	-23.1449		29.0559	182771	176953	174304
0.59178	-23.1446		29.0413	185068	178717	176549
0.63405	-23.1444		29.0268	186444	180257	178334
0.67632	-23.1442		29.0122	187349	181326	179885
0.71859	-23.1441		28.9976	187770	182148	180976
0.76086	-23.1441		28.9831	187695	182499	181821
0.76086	-23.1441		28.9686	187144	182849	182666
0.81562	-23.1441		28.954	186807	183189	183276
0.87037	-23.1441		28.9396	186232	183539	183649
[truncated: 4,032 more rows]
[truncated: 58 more columns]
